# Supplementary material for: SCD leads to the development and progression of acute myocardial infarction through the AMPK signaling pathway
Source: BMC Cardiovasc Disord. 2021 Apr 20;21:197. doi: 10.1186/s12872-021-02011-8 (PMC8059031; doi:10.1186/s12872-021-02011-8)
Supplement: Supplementary file 1 — Additional file 1: Table S1. Differentially expressed genes. [file 12872_2021_2011_MOESM1_ESM.xlsx]

## Sheet: DE_Gene0.05
Differential gene
DEG
P2RY12
AKR1C3
ERAP2
KLRF1
CXCL5
DTHD1
GZMB
A2M-AS1
PRMT6
TRBV27
TUBB1
RP11-874J12.4
FGFBP2
PTGS2
KLRD1
RHOBTB1
MAP3K7CL
GGTA1P
ELOVL7
ASAP2
PRKAR2B
GTF2H2B
CTD-3092A11.2
P2RY14
KBTBD7
ZBTB6
RAB27B
ENPP4
GBP5
HIST1H2AE
ZNF600
FOS
SDPR
RGS18
NKG7
MMD
NEXN
SPARC
BC022892
CXCL8
CLIC3
CCL4
GRAMD1C
ENPP5
TBX21
EGF
FRMD3
SH2D1B
PMAIP1
ND6
C15orf54
GUCY1A3
MEIS1
SMAD7
VNN3
ALDH1A1
PIGB
PRF1
GRB14
TNFSF4
GUCY1B3
TGFBR3
GNLY
KLRB1
GZMA
KBTBD6
MS4A7
PGRMC1
SGK1
MYZAP
DHRS9
HIST1H4H
AC006129.2
HIST1H2BC
HIST1H2BH
MINOS1P1
NT5C3A
TRDV3
CA2
ZNF367
CD226
GP6
CCL5
RP11-420K14.2
FAM81B
MLH3
ZNF304
MOB1B
HCG11
GCH1
ZNF431
SH3BGRL2
IGF2BP3
LOC283357
SIRPB2
HIST1H2AC
PEAR1
GPR18
STON2
PDGFD
PPBP
IFNG
ZNF217
TRG-AS1
BC042590
ADRB2
RPS24
SGPP1
FASLG
TMEM140
C2orf88
LINC00657
ERV3-1
BD495725
ZNF708
RP11-38P22.2
IL2RB
CMC1
LOC145474
GOLGA8N
CDKN1C
PTGDR
SNAP23
LOC285812
GP1BA
HIST2H2BE
FLJ31306
LINC00877
SLC25A43
GK5
RP11-247L20.4
ZNF566
SPIN4
RRM2
CAV2
GVINP1
S1PR1
IKBIP
FLVCR1
CLK1
AK090844
HYMAI
NNT-AS1
LOC100190986
RP11-53O19.3
PROSER2
GOLGA8A
TMEM40
CRIM1
NOTCH2NL
TRIM13
FPGT
ZNF267
MTURN
PLA2G12A
LINC00936
XRN1
SLAMF7
MDM1
DNAJB6
ZNF302
DLEU2
ZNF185
PNMA1
ABHD5
ND2
TMEM64
LYSMD3
ANXA1
CX3CR1
MYADM
PTPN4
KIF2A
KLHL24
TSPAN2
PRKAR1A
NR2C2
RP11-727A23.11
RAB30-AS1
LRRK2
CLEC7A
LOC100289230
ZNF468
PRRG4
RAB11FIP1
SRGN
C5orf56
COX2
SPAG1
RAP1GAP2
BC043356
C20orf197
C16orf54
TRMT13
RP11-732A19.1
GRAP2
ARHGAP18
FEM1C
ARL15
ATL1
BCOR
RP11-468E2.5
GBP2
IRF1
C1orf198
RP1-151F17.2
TVP23B
CD38
MASTL
FAM174A
TAGAP
RBM12B
TMTC3
CLCN3
KIAA1279
PPIL4
ETFDH
ANKRD13A
HGD
CCDC142
ARL13B
LOC101929787
PRPF38B
TOPORS
PAN3-AS1
ZNF780A
ARHGAP12
LOC100996412
ZBTB16
RAP1B
JAK2
CBLB
FGL2
IGF2R
FBXO8
RP11-182L21.5
KLHL21
TIGD3
TM2D3
LOC158402
ZNF441
GSAP
HIST1H2BE
ZNF644
RP11-363E7.4
ANKRD46
NEK7
CHIC2
SSX2IP
ZNF623
LAX1
HSH2D
SPPL2A
C4orf46
BET1
YES1
LIMS1
IER3
OTUD6B
DUSP6
SHPRH
CAMK1D
SLC35A5
PKN2
CCDC186
ANKRD32
PF4
CXorf23
LOC283588
GXYLT1
SLCO4C1
FAM13B
GOLGA4
RP11-285J16.1
SEC22B
WDR47
LOC153577
DAPP1
INSIG2
ARNTL
PPTC7
XIAP
ZBTB44
RP11-488L18.10
C1GALT1
ACRBP
EMC2
UBR2
PTPRC
SEC24B
ATP2B1
STX11
RICTOR
PAPD4
ZNF791
TAGLN2
DONSON
ZNF230
MFSD8
ACBD5
CRNKL1
CAPZA2
CXorf24
THAP9-AS1
LRP12
FBXO30
C3orf38
CLEC4C
TRIM56
RP11-226L15.5
SUCLA2
SLC38A2
ARMCX1
ZNF654
EHD3
MBTD1
EXOC8
RPS6KA5
MINPP1
FUT11
CASP3
FBXO5
ARID4A
AMMECR1L
CD97
OFD1
ANKHD1
VIM
N4BP2L2
C1orf174
RBM5
RTP4
CDKN1B
NUP153
MSN
SNX29P2
LOC101927451
F2R
ITPK1-AS1
ADAMTS1
RPGR
AHSA2
HNRNPU-AS1
MAP4K5
BAZ1A
MED13
RP11-395B7.7
C5orf24
TANK
AX747507
LINC00342
GPR155
KCNE3
INSIG1
NKTR
RNF146
PIK3CB
EPC2
MIB1
CCAR1
DNAJB14
FMR1
G2E3
CRIPT
PRPF4B
SIRT1
ZBTB34
TRIM23
LRRC57
ATAD1
TAF15
FAM8A1
PSMB9
ASTE1
NR3C1
CREBRF
BAZ2B
NANP
SLC30A7
ARHGAP6
BBX
BTN3A1
C9orf38
SPOPL
RBM7
PABPN1
ANO6
MAP3K8
ATF7IP
RAB11A
MBOAT1
MANEA
XCL1
KLHL28
SMCHD1
KIAA1551
ATAD5
MYLK
CNEP1R1
ATP8B4
SDE2
ARHGAP21
RABGAP1L
MLC1
SLC16A6
STAG3L4
AX747652
RAB37
NPTN
RIT1
ZC2HC1A
JAKMIP2
STAT4
GOLT1B
DOCK11
MFSD6
CYB5R4
HCFC2
OGFRL1
AKAP10
GABPB2
LOC101060691
DMXL2
NPTN-IT1
ZNF200
TMF1
SENP7
SMNDC1
LYPLAL1
FAM76B
LRCH3
TAP1
PLEKHM3
NFAT5
DNA2
STK4
RBM39
TGFBR1
RPA3OS
GIMAP6
CLK4
USP32P2
GSE1
CTSC
RNFT1
HEG1
LOC153684
CEP192
GFOD1
PLAGL1
SMURF2
C9orf91
MYBL1
RORA
MAX
GEN1
SLC38A9
YPEL5
CFL2
DHFRL1
KIFAP3
SH2D1A
ZNF641
TNFAIP2
THBS1
SERTAD2
ATAD2
YIPF4
PSMD6-AS2
SGK494
SSBP3-AS1
SLC40A1
CCDC18
IVNS1ABP
FAR2
C6orf211
KIAA0430
SUCNR1
C5orf30
LINC01003
SNIP1
ABHD3
TRAPPC10
AP000347.2
HERC4
TMEM50A
SACM1L
C21orf91
TBRG1
LOC389765
RRM2B
COL4A3BP
COX17
BLZF1
SMC4
GMFB
ELOVL6
HEATR5A
TTC9C
ZBTB38
PDGFC
HELB
KMT2E
MFSD1
MOB1A
ANGPT1
ESCO1
CHD1
TBK1
DNM3
RYBP
PNISR
DPM1
ZNF224
ABCA5
CCNG2
NAPEPLD
MGC24103
ZSCAN29
LRIF1
XPO1
C6orf120
RAB8B
PIK3CG
TMEM55A
RHOBTB3
PPP2R3C
CREB1
BC062753
SELT
PAPSS2
KLHL7
RBM25
TRAPPC6B
MIR3682
TFPI
DUSP11
C4orf29
SPAG9
EDEM3
DYNLT1
ZNF587
RNPC3
2019-09-11
WBP4
PTPRO
SNN
CDKN2AIP
SMG8
ATXN7
TRIP12
RP11-690I21.2
GTF2E1
IREB2
NHLRC3
SPRED1
COX1
AMD1
ZFYVE16
KANSL1
ORMDL1
SH2B3
CEP104
SPRTN
GPR65
CD164
TDRP
ANKRD28
MPZL3
ZNF430
KL
CTD-2035E11.5
NDUFAF7
RFX3
ELF2
MGEA5
NBN
ARMCX3
ZNF222
VPS37A
SECISBP2L
TMEM251
AVPR1A
SLK
APC
ZC3HAV1L
IQGAP2
C2orf68
PHC3
ZNF587B
FAM122B
CHD9
LOC100128751
LNPEP
TROVE2
TRIM33
DIEXF
MIS18BP1
SPRY2
EFHC1
ZFAND6
HSDL1
CTB-119C2.1
PARP8
CASP8
CTNNB1
C17orf58
GALNT7
B4GALT6
ERBB2IP
GPBP1L1
ELF1
BIN2
RSPH3
THAP1
ATAD2B
RC3H1
LOC283070
ABAT
FLJ38717
SLC25A40
RBM23
RP11-421E14.2
LCORL
SMIM14
LCOR
TMEM65
KDM5A
ZNF655
CCNH
TEFM
ELL
TMEM154
FAM63B
BLOC1S6
YPEL1
STK38L
RP4-773N10.4
NAT1
WEE1
SERINC1
CRLF3
METTL14
ZNF785
DMTF1
LPAR5
ZMYM5
CD48
FAM103A1
RASA1
PTPN12
ZNF805
FAM63A
PRKAA1
DPP8
KRIT1
DSERG1
PSMD12
ZNF518A
HIATL1
RASSF2
SMAD4
AF131215.4
S100PBP
ZEB2
HNRNPA2B1
REL
CTBP2
CEP97
TIA1
SETX
SNRK
STARD3NL
THAP5
TAP2
FBXL3
EXOSC1
VEZF1
FAM214A
NDUFB6
FLJ35934
ASH1L
SLC17A5
BBIP1
NEMF
FAM110C
PPM1A
SCYL2
CTC-429P9.3
FMNL1
LRRFIP1
KIAA1468
AX746823
LAMTOR3
FKSG49
MTMR12
NSMAF
SEC14L1P1
SCAF11
ZNF850
LINC00674
CEP162
LOC100505915
TIPRL
TSC22D1
IL12RB2
TATDN3
SENP1
FADD
PTGER4
LRMP
PTAR1
GALNT3
RTN4
UGP2
AZIN1
ZKSCAN4
RAB33A
ZNF326
TGFBR2
2019-03-07
HECTD1
VPS26A
B4GALT4
CBR4
RASSF3
MIR142
BICD2
PPM1L
USP34
MBNL1
UBE2W
CELF2
RNF19A
ZBTB11
ZMYM2
DENND4C
FCF1
CSAD
XRCC2
STRN3
ZNF10
RPS27
ZNF765
FAM111A
ALG10
ND4
SLC25A53
KIF5B
ANKS1A
TRAPPC2
HAT1
ERP27
CGGBP1
GLCCI1
B3GNT2
MIRLET7D
SCAMP1
CCNT2
LYST
IMPA1
GALC
ZC3H6
RP5-1180E21.5
NUFIP2
ANTXR2
RAD1
RSF1
FANCM
FNIP2
SERPINB9
CHST2
FAM217B
ARPP19
MIER3
DIS3
MSANTD4
TNKS2
USP24
GATAD1
NUPL1
TLE4
KCTD9
BC022047
CRK
NAPG
AC083843.1
CHMP5
RSPRY1
SH3BGRL
GPD2
UTRN
ITM2B
KIAA1033
PHF20L1
HOMEZ
PPP1R15B
ZBTB3
C9orf64
COG3
DIP2B
CLTC
CHST12
PHKB
HCRP1
PTPN22
SOCS4
SSSCA1-AS1
NCR1
CDK17
WDR44
NIPSNAP3B
PANX1
RELL1
PTPLAD2
LINC00883
SLC15A2
CDC23
ZNF614
RUSC1-AS1
CTAGE5
LOC100506302
TTI2
C6orf62
CDYL
CACNA2D2
SYNC
COA1
SLAIN2
C11orf30
SRP54
TMEM184C
SLC6A16
ASXL2
RNF115
ICK
FAM200A
ASAH1
PLAA
JARID2
NLK
PTPN18
ZNF207
PRDX6
PSMA3
TUG1
ERN1
TXNL1
RP4-581F12.1
ZDHHC13
SERINC3
NEDD9
DBT
TSC1
LOC646014
PDZD4
FAM98A
LEPROT
MALAT1
CMTM6
VPS41
TMOD3
TRMT10B
DHTKD1
KIDINS220
PIK3C2A
ARPC5
LANCL3
TOR1AIP1
ACKR3
PCGF5
DOCK8
AKAP9
RUNX3
MTMR9
GPATCH2L
RNASEL
EXO5
ATP5C1
GNA13
HEXIM1
MAD2L1BP
TACC1
THAP6
BMP6
CDIP1
VPS4B
THRAP3
ZNF182
RANBP9
ABI1
ASPM
RAB18
JMJD1C
RSRC2
MBNL2
SYTL3
LRRC8B
EIF5
USP31
RPP14
DENND1B
KCTD10
UBXN4
CCDC28A
TANC2
SLC4A4
ZNRF2
OCIAD1
TRA2A
RNF145
SSFA2
ITFG1
FUT8-AS1
C6orf89
PUS10
LMBRD2
BRAF
ZNF451
OSTM1
B2M
TRAF6
LUC7L2
CSRNP2
NPAT
MPV17L
PHF23
PCMTD1
NPC1
FBXL20
ATG2B
ZNF160
RNF38
GOPC
ETV3
FGFR1OP2
GDAP2
RIPK1
FTH1
STRN
RPE
DYX1C1
LOC101928433
THUMPD3-AS1
RNF34
ANGEL2
GTF2A1
BTBD7
SNRNP48
TMX4
RP11-37C7.3
STX7
PGBD2
OXR1
FAM161B
PJA2
IDS
PDCD6
HP1BP3
PCNXL4
C5orf22
KIN
KLF6
MIER1
GNPTAB
CDC27
CCDC117
TJP2
CMAS
ATXN1L
INPP1
KIAA1731
DAG1
SRRM2
C11orf54
HLA-A
CSNK1A1
ZNF8
NUP50
CDK13
TM9SF1
MCM9
KDM3A
XYLT1
SIRT2
ZNF492
MACF1
AFF4
USP33
ZNF33A
AP1G1
INTS6
TMEM39A
RP11-1109F11.3
ZBTB49
CASC4
VPS13B
MIRLET7BHG
ZNF709
UNKL
ZNF397
PRR14L
LATS2
TSC22D2
NHLRC2
PBLD
SLC35E1
NEK1
SNX5
KIAA1524
CD300A
ADCY7
LPP
NSD1
ING1
DSTYK
LRRFIP2
SMIM13
COG8
CDK12
LINC00629
NRDE2
NCOA2
LOC101926944
FER
KIAA2026
PWWP2A
UGGT1
RCOR1
PRKAG2
INO80D
MED14
LINC00314
FEZ2
IKBKB
GNG2
STIM1
AKAP17A
FAM171B
KMT2C
CBFA2T2
FAM120A
UGGT2
CYP7A1
SECISBP2
PDS5B
LOC388692
CELF1
C4orf33
APOPT1
KANSL3
ZCCHC14
NOL4L
DMC1
CNTN1
PEX5L
MKX
ABRA
HLA-DOA
TAF7L
WBSCR16
TMCO5A
UBR4
B3GAT3
FAM149A
PWRN2
TAZ
ELP6
LOX
TMEM134
LOC101928618
NTRK2
LOC101928314
LOC283693
PIH2
DTYMK
MRPL41
RIMS3
LINC01111
CABP7
MRPL4
ZNF343
UCKL1
CDYL2
PEX14
SPTAN1
FSIP2
MYOZ2
MPRIP
LOC101928496
SHC1
FAM155A
NUDCD3
KCNB1
TRPV2
HOXD1
MGST3
UBIAD1
C6orf58
C3orf70
LYPLA2
GMDS
FGFR1
XYLB
LINC00702
C4orf47
RUNX2
GPR55
APTX
EP400NL
CCDC85B
ATG13
MAP6D1
MTL5
CNGA1
ANKMY1
EHMT2
PARK2
CCDC159
RTDR1
METAP1D
XKR4
NPAS2
FAM53B-AS1
GNRHR
KLHL29
GORASP1
HTT
RP11-161I6.2
SEC16B
CHST9
COL5A1
GRIA4
PER4
RPP25L
NALCN
SLC25A5-AS1
LOC400654
ZNF169
ZNF777
DAZL
SNAPC4
RRP1
LOC101927003
AP1S1
SMARCD1
LOC101926916
AP2A2
PACS1
MC4R
LINC00348
BC040311
ELFN1
AQP4-AS1
BAP1
VPS72
MSRA
DNM2
WDR18
LOC101927582
ZNF354C
PTPRZ1
SCN2A
CCL18
CYP17A1
PDXK
RANBP3L
FEZF2
SPRR1B
HERC6
LINC00458
PNPO
ADCK2
RPS8
BCAR4
SPPL2B
TMEM222
TMEM8B
CLDN3
TMEM74
FGF5
RCL1
TEX36-AS1
ATP5SL
ING4
RCCD1
CLDN18
SMG9
CNTNAP4
CDC6
HIRIP3
GPAA1
DALRD3
ERGIC3
ATP10A
ALMS1P
ESRP1
SOX12
DHODH
GTF3C5
FAM207A
SLC19A3
FBF1
LOC100507201
PARL
RUVBL2
CERS5
KRT7
LOC101928555
TBC1D22A
ASH1L-AS1
MYH8
TRAPPC2L
ELAVL4
ATXN7L1
MYEOV2
LINC01366
ITPR3
SFRP1
SIL1
ARHGEF28
PRCP
ZBTB46
LOC100128281
ABCB11
VARS
NAALADL2
DRD3
C1orf228
GABRB2
LINC00588
COX10
C11orf71
EDC3
ZNF76
ADAM5
FW340027
COL12A1
BVES-AS1
SRSF12
RP11-421F16.3
SLC37A1
MAGI3
KCNG3
ZFPM2
JAM2
PLXNA4
GNA11
LOC101927719
NEFM
FAM78B
RBM15B
MLANA
ZFP28
FAM83B
AC018755.17
RP11-397A16.3
SLC38A7
NDUFA10
MARVELD2
LOC102725116
TPTE2P5
LARGE
SIM1
LOC101929450
POLN
MYBBP1A
C5orf27
BAIAP2-AS1
RFT1
DEAF1
CELF5
C1orf35
MASP2
VIPAS39
DIXDC1
ADAMTS17
PFN4
CCDC148-AS1
UBE2D4
KRT8P12
SGOL1
TRAF4
SVEP1
C21orf58
SH3TC1
DHDDS
MAP3K11
LOC101928626
PGAP2
MED15
ZC4H2
CUL9
IZUMO4
GC
ELOVL2-AS1
C8orf12
ZNF747
SLC3A1
RANBP17
CPTP
GS1-600G8.3
ZRANB3
DHX38
LOC101929315
TMEM161A
CNDP1
VN1R3
KIFC2
OR5J2
DDX28
FLJ30679
LMF1
COPE
CPSF4
AIMP2
SCRN2
EMP2
HSF1
SRRM3
C14orf93
CCDC144CP
REXO4
SH3BP1
RP11-440I14.2
ZNF48
NPHP1
GINS4
ARID5B
GRID1-AS1
TNP2
ZNF77
LINC00032
PSMD4
LARP1
NPY6R
KCND2
KRT6B
LOC100506016
QTRT1
IGSF3
TNIP2
SYCE1
PACS2
POLA2
MPDU1
PPP2R4
LOC339298
C19orf44
DPP7
TP53AIP1
RP11-410L14.2
RARB
ZNF205-AS1
GNAI2
NCAPH2
AX747261
SYT14
LOC285819
MTUS2
MAPT-AS1
IL17RE
TBX1
BC033241
RP11-95H11.1
WDR46
CCAR2
LRRC41
IMPG2
C11orf70
OS9
RP11-102M11.2
EDNRB
BANF1
BC041363
LINC01210
NKX2-2
HMGXB3
MROH8
PCDHGC5
LOC101929154
CCDC136
PIDD1
NOP14-AS1
CTDNEP1
EXD2
BCAS3
LINC01233
LOC101927228
C1orf115
HTR2B
LOC497256
ATAT1
TACO1
TMEM232
KIR3DX1
TTN
OR7D2
IDH3G
TMEM53
PCNXL3
TCEB3B
BRE
RN7SKP150
FBXL19
TUBB2B
CA5BP1
LOC101928273
GCDH
GRK6
KIAA1467
LINC00307
SHROOM3
NUP210P1
ABCF2
OSTCP1
GPATCH4
C20orf166-AS1
ADAM3A
ADAMTSL3
KLHDC7B
RP11-58O3.2
SLC22A17
LOC102723864
MRPL37
RP11-53A1.2
PAK3
CCHCR1
LOC101928730
SPATA32
FSD1
PLXNA1
CDKN2AIPNL
PNKD
TEX43
STARD3
PARD3-AS1
ACACA
HYALP1
OTP
SHD
NFKBIL1
DYDC1
USF2
ME3
RP11-109D24.1
FBXO2
ADAMTS15
SUPT5H
C3orf36
HEMK1
SIRT3
SH3BGR
PHLDA2
TRMU
LOC283745
OR4C1P
CCDC94
C17orf70
STPG2
SLC5A6
C6orf226
PHF2P1
LOC100653086
SAMM50
CTB-78F1.1
SLC5A4
TCF21
CCBL1
TP53
AK021537
LOC401463
HIST3H3
EDN1
CCL11
CYP39A1
MMP27
COMT
CHRNB3
TRIM46
GRID1
CDC20
EHD4
NECAB3
NISCH
SLC29A2
BLOC1S1
CCDC89
LZTS2
CCDC24
GS1-124K5.9
IL21R-AS1
RP11-24P14.1
CORO1B
CA6
PLEKHH1
PRELID2
APBA1
SF3B3
LHX2
BYSL
GPR12
MAGEE2
GREB1
HMGN2P46
FBLN1
DCTPP1
LOC101927884
NXF3
RRP9
TCEA2
PPBPP2
LRRC48
TRIM3
MBD3
WIPI2
DUSP4
CCDC129
ATP10B
LINC00951
C18orf42
ZNF444
GTF2F1
SMIM2
AFM
KCNE4
U47924.29
C8orf74
RP11-218C14.8
DPPA5
FLJ38773
GKN1
RP11-108K3.2
PANX3
WDR74
GPR35
FAM58A
C12orf42
S100A13
CC2D1A
VPS4A
RP1-149A16.17
DDA1
ZYX
SEMA5B
ZFYVE19
SYT15
ECE2
SLC25A19
HTR1D
NEURL1
TNS4
DOCK9-AS2
ZNF341
L1CAM
HOXB6
CLPTM1
RP3-400B16.4
PTGIS
RWDD2A
NLRP9
RGS4
TCHP
LOC101929019
CACNA1B
RGL3
AC092667.2
FER1L5
PRLHR
CYP2J2
SERPINA6
ZNF668
NR2E3
DUOX2
POLR3H
ACO2
GABRR2
NOL3
RNFT2
CYP27B1
LOC101927112
LRCH4
TH
MOCOS
LOC100507316
PAX4
KCNA6
HECW1-IT1
AMOTL2
ENOX1
LOC100506098
RPS6KB2
SULT2B1
ANKS6
GAB4
XRCC1
ACAP1
TNIP1
FLJ46875
LOC100508631
BCS1L
MLK7-AS1
EFR3B
HOXD4
PSMD2
CST11
TBL3
WDR27
LOC101929284
BCL2L12
THOP1
KNG1
AC018755.16
C7orf63
KCNMB4
LOC728353
DOCK6
GLDN
LINC00930
DES
MEIS2
CLDN19
LINC00884
SNAI3-AS1
LINC00935
LCN8
CLVS1
LCE1E
CTD-2554C21.3
POLE
UBE2NL
CLEC3A
SLC51B
LOC389199
RP11-402D21.2
SERPINA10
PHPT1
ZAN
LINC00559
FAM65A
GYLTL1B
POLR2L
INSM2
LOC100996694
TMEM143
KHSRP
RPLP2
LINC00216
PHKG1
YWHAEP7
LOC102725382
LOC285766
WRAP53
ATP8A2
LOC101929681
ACVRL1
LOC284933
VSIG10
TMEM225
SLC12A8
MYOZ3
GSTM4
PAM16
MDH1B
LOC102724508
GPSM1
NTN5
AP1M1
LOC100288798
KCNQ1
LOC101928403
MAP4K1
ZDHHC9
RIBC1
LOC100130285
AX746968
FAM71E2
PCDHB16
ZNF582
TCTEX1D1
SHISA8
TCF3
CORO2B
MAP1LC3B2
HLCS
PCDHGA3
ROS1
BBOX1
MMP10
SERPINF2
WNT6
MAGI1-IT1
EVC
EFCC1
S100A3
LELP1
FER1L4
REEP6
ANP32B
CHST1
DNAJC5B
RASSF7
GAS6
RIIAD1
NDUFS7
ALDH1L1
HOMER3
LINC00880
CDHR1
CD1A
ITGA10
RP11-567I13.1
LOC101928389
AC005162.4
OR1J2
USP13
WDR64
RAB39A
RP11-4M23.7
AMN
FLJ33544
CSN2
C4orf48
RP11-436D10.3
CACNG1
SDK1
PCDHA2
CPXM2
GATA6-AS1
RBKS
TLE2
MRPL14
LOC100129722
SLC25A48
GATA3-AS1
STXBP6
COMMD4
LRRC8A
FLYWCH1
TRIL
FBXO25
BPIFC
AC005785.2
PRSS3P3
ELAC2
CST9L
TTC1
AHDC1
TJP1
LOC729296
FAM99B
RCC1
CD79B
AIRE
LOC100507530
CIB4
KRTAP1-5
HCFC1R1
HNF1B
COMMD7
LINC01012
FAM195A
ASTN1
ELMO3
PLD2
LOC101928200
LINC01134
LRRC8E
LOC729173
KCNH7
LOC284788
PKN1
LINC00934
CRX
QSOX1
C19orf84
APCDD1L
LRTOMT
KCNA10
PTDSS2
PCAT19
ERAL1
USE1
TACR3
GPR176
TRIML1
ADAMTS18
T
ERVV-1
LOC100506371
MKS1
CLUH
KRTAP4-1
AFF2
SCAMP4
LINC00163
PPM1E
LOC100133039
GPS1
LOC100505718
LZTS1-AS1
GYS1
RGAG1
PPME1
DHX37
CCDC102A
NANOS3
LINC01225
GGACT
HMGA1
HYKK
RP3-412A9.16
TCTE3
BRD9
LOC100128988
PRCD
PKM
DLEC1
ZNF473
CROCC
RHOBTB2
FCER2
POU3F4
SLC25A35
PRND
LHX4
LOC101929718
ZNF836
GRIK1-AS1
LINC00423
KIF22
RP13-122B23.8
MMP3
SLC10A1
ACVR2B
NLGN2
MIER2
C11orf68
RP11-79P5.2
CHRNA6
PA2G4
OGFOD3
DNAJC5G
PRKCSH
DQ580846
AB488780
DUS2
FAM86A
PARP16
CXorf58
DAPL1
ANPEP
ITPA
MRPL23
LOC101927095
FOXD1
LOC151121
TMC2
PCOLCE
VEGFB
GSN-AS1
C6orf10
PIK3R2
PCDH19
JAK3
OR5L2
GRM3
DCAF11
G6PC3
CDC42BPG
BEST2
PRMT1
GYPE
DSCAML1
PSG2
TUFM
SYT13
PUF60
SND1
ALS2CL
TMEM108-AS1
NEIL3
AKR1C6P
MAGEB2
LOC101927710
C1orf200
ANXA2
MAP10
PRDM12
LSS
RP4-584D14.7
IL19
LGI4
RP6-149D17.1
LOC101929118
LOC401068
RP4-612B15.3
HSPBP1
CTC-436K13.5
LOC644794
BPY2
CTD-2520I13.1
IDH3B
CTC-550B14.7
PLA1A
CTD-2619J13.13
PMPCA
CTD-2286N8.2
NTNG1
LOC286009
IL20RB
RP11-796E2.4
POLDIP2
PINX1
CEACAM19
ATP13A1
LINC01119
H2AFX
BLID
ABCA17P
HPYR1
FAM184B
PRELP
PLCD1
SLC30A2
TMEM174
DEFB1
RP11-560A15.4
KIAA1751
ETNPPL
LOC648691
AEN
LOC648987
SPAG4
LRRC37BP1
ABCC6P1
LOC100130744
RP11-108L7.15
HPSE2
LOC100132661
LINC00092
LOC101929328
SNORA68
MST1
ZNF337
NKPD1
SLC22A23
NXPE4
CHCHD10
LINC01304
APOA1BP
PDYN
OR13C4
ENO1
ACY3
RP13-238F13.5
COG4
GRM2
SLC6A3
LOC93432
MGC50722
SPAG8
SLC7A8
C22orf23
P2RY2
LOC100288181
PROP1
RP11-155O18.6
WDR87
MAFG-AS1
GOT2
URM1
RIC3
RPS28
LINC00626
CDCA2
LRP4
ZNF581
CHL1
SRY
TNK1
LOC100506725
NT5DC3
SERPINC1
INTS5
LOC80154
LOC101927089
LINC00659
LOC100506286
IFNA14
FBLL1
RBP4
CTIF
LOC100506504
EXOSC5
DAOA
LMTK3
CTD-2616J11.10
[truncated: 2,553 more rows]
