# Supplementary material for: SCD leads to the development and progression of acute myocardial infarction through the AMPK signaling pathway
Source: BMC Cardiovasc Disord. 2021 Apr 20;21:197. doi: 10.1186/s12872-021-02011-8 (PMC8059031; doi:10.1186/s12872-021-02011-8)
Supplement: Supplementary file 2 — Additional file 2: Table S2. Functions and signaling pathways of modular gene involvement. [file 12872_2021_2011_MOESM2_ESM.xls]

## Sheet: Enrichment_all
Functions and signaling pathways of modular gene involvement
Module	ID	Description	GeneRatio	BgRatio	pvalue	p.adjust	qvalue	geneID	Count
GO_BP_m1	GO:0008380	RNA splicing	57/837	463/18493	6.14634e-12	3.63864e-08	3.45166e-08	PDCD7/SUGP2/RBM5/HNRNPR/RNPS1/SRSF8/TSEN15/CLK1/CLK2/CLNS1A/DHX15/HNRNPA3/PUF60/KHDC4/ZC3H13/U2SURP/PPWD1/TARDBP/ZNF326/GTF2F1/TRA2A/HNRNPA1/HNRNPA2B1/HNRNPH1/MBNL1/LUC7L2/LUC7L3/POLR2K/GPATCH1/PPP1R8/MAGOHB/PRPF38B/RBM28/RNPC3/LUC7L/CCAR1/METTL3/THOC2/METTL14/RBM25/RBM3/RBM4/REST/SFPQ/SRSF7/SNRPA/TIA1/USB1/PABPN1/AKAP17A/GEMIN2/RBM17/CDK13/PRPF4B/SRSF11/ZRANB2/RBM39	57
GO_BP_m1	GO:0000377	RNA splicing, via transesterification reactions with bulged adenosine as nucleophile	42/837	374/18493	5.7197e-08	0.000106075	0.000100624	PDCD7/RBM5/HNRNPR/RNPS1/SRSF8/CLNS1A/DHX15/HNRNPA3/PUF60/KHDC4/U2SURP/PPWD1/GTF2F1/TRA2A/HNRNPA1/HNRNPA2B1/HNRNPH1/MBNL1/LUC7L2/LUC7L3/POLR2K/GPATCH1/MAGOHB/RNPC3/LUC7L/CCAR1/METTL3/METTL14/RBM25/RBM3/RBM4/REST/SFPQ/SRSF7/SNRPA/TIA1/PABPN1/GEMIN2/RBM17/CDK13/PRPF4B/SRSF11	42
GO_BP_m1	GO:0000398	mRNA splicing, via spliceosome	42/837	374/18493	5.7197e-08	0.000106075	0.000100624	PDCD7/RBM5/HNRNPR/RNPS1/SRSF8/CLNS1A/DHX15/HNRNPA3/PUF60/KHDC4/U2SURP/PPWD1/GTF2F1/TRA2A/HNRNPA1/HNRNPA2B1/HNRNPH1/MBNL1/LUC7L2/LUC7L3/POLR2K/GPATCH1/MAGOHB/RNPC3/LUC7L/CCAR1/METTL3/METTL14/RBM25/RBM3/RBM4/REST/SFPQ/SRSF7/SNRPA/TIA1/PABPN1/GEMIN2/RBM17/CDK13/PRPF4B/SRSF11	42
GO_BP_m1	GO:0000375	RNA splicing, via transesterification reactions	42/837	377/18493	7.1672e-08	0.000106075	0.000100624	PDCD7/RBM5/HNRNPR/RNPS1/SRSF8/CLNS1A/DHX15/HNRNPA3/PUF60/KHDC4/U2SURP/PPWD1/GTF2F1/TRA2A/HNRNPA1/HNRNPA2B1/HNRNPH1/MBNL1/LUC7L2/LUC7L3/POLR2K/GPATCH1/MAGOHB/RNPC3/LUC7L/CCAR1/METTL3/METTL14/RBM25/RBM3/RBM4/REST/SFPQ/SRSF7/SNRPA/TIA1/PABPN1/GEMIN2/RBM17/CDK13/PRPF4B/SRSF11	42
GO_BP_m1	GO:0051236	establishment of RNA localization	26/837	198/18493	1.06272e-06	0.00125827	0.00119361	RNPS1/EIF4E/HNRNPA3/NUP160/HNRNPA1/HNRNPA2B1/NUP43/ATM/SIDT1/MAGOHB/NXF3/EIF5A2/PARP11/NUP107/THOC2/PURA/RBM26/SFPQ/SRSF7/TERF1/TSC1/XPO1/PABPN1/FYTTD1/SRSF11/G3BP2	26
GO_BP_m1	GO:0006403	RNA localization	28/837	231/18493	2.09736e-06	0.00206939	0.00196305	CCT8/RNPS1/DHX36/EIF4E/HNRNPA3/NUP160/HNRNPA1/HNRNPA2B1/NUP43/ATM/SIDT1/MAGOHB/NXF3/EIF5A2/PARP11/NUP107/THOC2/PURA/RBM26/SFPQ/SRSF7/TERF1/TSC1/XPO1/PABPN1/FYTTD1/SRSF11/G3BP2	28
GO_BP_m1	GO:0050657	nucleic acid transport	24/837	195/18493	8.50219e-06	0.00629162	0.00596832	RNPS1/EIF4E/HNRNPA3/NUP160/HNRNPA1/HNRNPA2B1/NUP43/SIDT1/MAGOHB/NXF3/EIF5A2/PARP11/NUP107/THOC2/PURA/RBM26/SFPQ/SRSF7/TSC1/XPO1/PABPN1/FYTTD1/SRSF11/G3BP2	24
GO_BP_m1	GO:0050658	RNA transport	24/837	195/18493	8.50219e-06	0.00629162	0.00596832	RNPS1/EIF4E/HNRNPA3/NUP160/HNRNPA1/HNRNPA2B1/NUP43/SIDT1/MAGOHB/NXF3/EIF5A2/PARP11/NUP107/THOC2/PURA/RBM26/SFPQ/SRSF7/TSC1/XPO1/PABPN1/FYTTD1/SRSF11/G3BP2	24
GO_BP_m1	GO:0015931	nucleobase-containing compound transport	27/837	237/18493	1.01799e-05	0.00637831	0.00605055	RNPS1/EIF4E/HNRNPA3/SLC35D1/NUP160/HNRNPA1/HNRNPA2B1/NUP43/SIDT1/MAGOHB/SLC25A36/NXF3/EIF5A2/PARP11/NUP107/THOC2/PURA/RBM26/SFPQ/SRSF7/TSC1/XPO1/PABPN1/FYTTD1/SLC33A1/SRSF11/G3BP2	27
GO_BP_m1	GO:0043484	regulation of RNA splicing	19/837	135/18493	1.07742e-05	0.00637831	0.00605055	RBM5/RNPS1/SRSF8/CLK1/CLK2/ZNF326/TRA2A/HNRNPA1/HNRNPA2B1/HNRNPH1/MBNL1/RBM25/RBM3/RBM4/REST/SRSF7/TIA1/AKAP17A/RBM17	19
GO_BP_m1	GO:2001252	positive regulation of chromosome organization	21/837	165/18493	1.83711e-05	0.00988699	0.00937892	CCT8/DHX36/SMC5/SIRT1/GATA3/FBXO4/HIST1H1B/HNRNPA1/HNRNPA2B1/ATM/NUMA1/ZBTB7B/ANAPC5/SLF2/PRKCQ/MAPK3/SFPQ/TERF1/WDR61/TNKS2/PAXBP1	21
GO_BP_m1	GO:1904358	positive regulation of telomere maintenance via telomere lengthening	9/837	37/18493	3.02517e-05	0.0149242	0.0141573	CCT8/DHX36/FBXO4/HNRNPA1/HNRNPA2B1/ATM/PRKCQ/MAPK3/TNKS2	9
GO_BP_m1	GO:0033044	regulation of chromosome organization	32/837	330/18493	4.38907e-05	0.0197483	0.0187335	CCT8/NEK6/DHX36/ERCC4/SMC5/SIRT1/ZNF451/GATA3/FBXO5/FBXO4/ATAD2/HIST1H1B/HNRNPA1/HNRNPA2B1/GEN1/ATM/NUMA1/ZBTB7B/ANAPC5/BCOR/SLF2/PRKCQ/MAPK3/SFPQ/TERF1/ZNF207/NAA40/WDR61/TNKS2/CDC23/BUB3/PAXBP1	32
GO_BP_m1	GO:0050684	regulation of mRNA processing	18/837	137/18493	4.67021e-05	0.0197483	0.0187335	RBM5/RNPS1/SRSF8/DHX36/TRA2A/HNRNPA1/HNRNPA2B1/MBNL1/RBM25/RBM3/RBM4/REST/SRSF7/SNRPA/TIA1/PTCD2/PABPN1/RBM17	18
GO_BP_m1	GO:0051028	mRNA transport	19/837	151/18493	5.31333e-05	0.0209699	0.0198924	RNPS1/EIF4E/HNRNPA3/NUP160/HNRNPA1/HNRNPA2B1/NUP43/MAGOHB/NXF3/EIF5A2/PARP11/NUP107/THOC2/SRSF7/XPO1/PABPN1/FYTTD1/SRSF11/G3BP2	19
GO_BP_m1	GO:1903311	regulation of mRNA metabolic process	27/837	264/18493	6.9269e-05	0.0256295	0.0243125	RBM5/HNRNPR/RNPS1/SRSF8/EXOSC8/DHX36/TARDBP/TNRC6A/TRA2A/HNRNPA1/HNRNPA2B1/MBNL1/EXOSC1/METTL3/METTL14/RBM25/RBM3/RBM4/REST/SRSF7/SNRPA/TIA1/XPO1/PTCD2/PABPN1/RBM17/ANGEL2	27
GO_BP_m1	GO:1904356	regulation of telomere maintenance via telomere lengthening	11/837	61/18493	8.0317e-05	0.0279692	0.026532	CCT8/DHX36/ERCC4/FBXO4/HNRNPA1/HNRNPA2B1/ATM/PRKCQ/MAPK3/TERF1/TNKS2	11
GO_BP_m1	GO:0071481	cellular response to X-ray	5/837	12/18493	0.000113903	0.0374615	0.0355365	DNM2/GATA3/ATM/SFRP1/NUCKS1	5
GO_BP_m1	GO:0000380	alternative mRNA splicing, via spliceosome	12/837	75/18493	0.000128865	0.0401517	0.0380884	RBM5/RNPS1/SRSF8/HNRNPA1/MBNL1/RBM25/RBM4/REST/SFPQ/SRSF7/RBM17/CDK13	12
GO_BP_m1	GO:0048024	regulation of mRNA splicing, via spliceosome	14/837	99/18493	0.000144177	0.0426765	0.0404835	RBM5/RNPS1/SRSF8/TRA2A/HNRNPA1/HNRNPA2B1/MBNL1/RBM25/RBM3/RBM4/REST/SRSF7/TIA1/RBM17	14
GO_BP_m1	GO:0006405	RNA export from nucleus	17/837	137/18493	0.000153679	0.0433227	0.0410965	RNPS1/EIF4E/NUP160/HNRNPA1/HNRNPA2B1/NUP43/MAGOHB/NXF3/NUP107/THOC2/RBM26/SRSF7/TSC1/XPO1/PABPN1/FYTTD1/SRSF11	17
GO_BP_m1	GO:0051304	chromosome separation	13/837	89/18493	0.000177284	0.0477055	0.0452541	NEK6/ERCC4/NCAPD3/FBXO5/GEN1/ATM/NUMA1/ANAPC5/SMARCAD1/FANCM/ZNF207/CDC23/BUB3	13
GO_BP_m1	GO:0031503	protein-containing complex localization	27/837	280/18493	0.000185414	0.0477241	0.0452717	RNPS1/DLG1/DNM2/DRD4/EIF4E/ICK/KIFAP3/NUP160/HNRNPA2B1/NUP43/ATM/DYNC2LI1/HSPB11/MAGOHB/NXF3/NUP107/THOC2/PURA/SFPQ/SRSF7/TERF1/TSC1/XPO1/PABPN1/FYTTD1/ATAD1/SRSF11	27
GO_BP_m1	GO:0033047	regulation of mitotic sister chromatid segregation	11/837	68/18493	0.000220794	0.0544626	0.0516639	NEK6/SMC5/FBXO5/GEN1/ATM/NUMA1/ANAPC5/SLF2/ZNF207/CDC23/BUB3	11
GO_BP_m1	GO:0033045	regulation of sister chromatid segregation	12/837	80/18493	0.000241669	0.0572271	0.0542864	NEK6/SMC5/FBXO5/GEN1/ATM/NUMA1/ANAPC5/SLF2/SFPQ/ZNF207/CDC23/BUB3	12
GO_BP_m1	GO:0060988	lipid tube assembly	3/837	4/18493	0.000357092	0.0813072	0.077129	BIN1/SNX9/PCDHGA3	3
GO_BP_m1	GO:0032206	positive regulation of telomere maintenance	9/837	51/18493	0.000419439	0.0919659	0.0872401	CCT8/DHX36/FBXO4/HNRNPA1/HNRNPA2B1/ATM/PRKCQ/MAPK3/TNKS2	9
GO_BP_m1	GO:0007059	chromosome segregation	28/837	312/18493	0.00046283	0.0978554	0.0928269	SMC2/CENPC/NEK6/TENT4A/ESCO1/ERCC4/SMC5/NCAPD3/FBXO5/MLH3/SKA2/GEN1/NUP43/ATM/NUMA1/ANAPC5/SLF2/BEX4/SMARCAD1/FANCM/RPS3/SFPQ/TERF1/UBE2I/ZNF207/MIS12/CDC23/BUB3	28
GO_BP_m1	GO:0000381	regulation of alternative mRNA splicing, via spliceosome	10/837	65/18493	0.000638601	0.130363	0.123664	RBM5/RNPS1/SRSF8/HNRNPA1/MBNL1/RBM25/RBM4/REST/SRSF7/RBM17	10
GO_BP_m1	GO:0032212	positive regulation of telomere maintenance via telomerase	7/837	34/18493	0.000698849	0.130938	0.12421	CCT8/FBXO4/HNRNPA1/ATM/PRKCQ/MAPK3/TNKS2	7
GO_BP_m1	GO:0006399	tRNA metabolic process	19/837	184/18493	0.000700365	0.130938	0.12421	RPP14/EXOSC8/TSEN15/SLFN13/NSUN6/PPA2/GATC/GTF3C2/SEPSECS/TRNT1/CDK5RAP1/TRMT13/ELP2/THUMPD1/TRMT11/OSGEPL1/TARBP1/PUS1/GTF3C3	19
GO_BP_m1	GO:0071426	ribonucleoprotein complex export from nucleus	15/837	129/18493	0.00073819	0.130938	0.12421	RNPS1/EIF4E/NUP160/HNRNPA2B1/NUP43/MAGOHB/NXF3/NUP107/THOC2/SRSF7/TSC1/XPO1/PABPN1/FYTTD1/SRSF11	15
GO_BP_m1	GO:0071478	cellular response to radiation	19/837	186/18493	0.000798995	0.130938	0.12421	CRY1/TENT2/DHX36/DNM2/ERCC4/SIRT1/GATA3/FBXO4/GEN1/ATM/RDH11/POLE3/USP47/METTL3/RAD1/FIGNL1/SFRP1/NUCKS1/NMT2	19
GO_BP_m1	GO:0071166	ribonucleoprotein complex localization	15/837	130/18493	0.000800382	0.130938	0.12421	RNPS1/EIF4E/NUP160/HNRNPA2B1/NUP43/MAGOHB/NXF3/NUP107/THOC2/SRSF7/TSC1/XPO1/PABPN1/FYTTD1/SRSF11	15
GO_BP_m1	GO:0032204	regulation of telomere maintenance	11/837	79/18493	0.000828972	0.130938	0.12421	CCT8/DHX36/ERCC4/FBXO4/HNRNPA1/HNRNPA2B1/ATM/PRKCQ/MAPK3/TERF1/TNKS2	11
GO_BP_m1	GO:0033143	regulation of intracellular steroid hormone receptor signaling pathway	11/837	79/18493	0.000828972	0.130938	0.12421	CRY1/ESR1/UFL1/SIRT1/ARRB2/UFM1/SFRP1/TCF21/UBE2I/UBA5/LBH	11
GO_BP_m1	GO:0006383	transcription by RNA polymerase III	9/837	56/18493	0.000853716	0.130938	0.12421	POLR3F/DHX36/GTF3C2/POLR2K/SNAPC3/TROVE2/ZC3H8/GTF3C3/POLR1C	9
GO_BP_m1	GO:1990564	protein polyufmylation	3/837	5/18493	0.0008626	0.130938	0.12421	UFL1/UFM1/UBA5	3
GO_BP_m1	GO:1990592	protein K69-linked ufmylation	3/837	5/18493	0.0008626	0.130938	0.12421	UFL1/UFM1/UBA5	3
GO_BP_m1	GO:0006361	transcription initiation from RNA polymerase I promoter	7/837	36/18493	0.00100239	0.148354	0.140731	GTF2H3/POLR2K/RRN3/MAPK3/RRN3P1/TAF1D/POLR1C	7
GO_BP_m1	GO:0071479	cellular response to ionizing radiation	10/837	69/18493	0.00103104	0.148871	0.141221	DNM2/SIRT1/GATA3/FBXO4/ATM/POLE3/RAD1/FIGNL1/SFRP1/NUCKS1	10
GO_BP_m1	GO:0006414	translational elongation	15/837	134/18493	0.00109549	0.154412	0.146477	USP16/DNAJC24/MRPL52/MRPL42/SEPSECS/MRPS2/PTCD3/EIF5A2/MRPS14/MRPS25/MRPL32/SRP9/GFM1/DPH6/SECISBP2L	15
GO_BP_m1	GO:2000142	regulation of DNA-templated transcription, initiation	7/837	37/18493	0.00118866	0.162595	0.15424	DHX36/ESR1/ZNF451/RRN3/ATF7IP/CAND1/SRF	7
GO_BP_m1	GO:0010833	telomere maintenance via telomere lengthening	11/837	83/18493	0.00125732	0.162595	0.15424	CCT8/DHX36/ERCC4/FBXO4/HNRNPA1/HNRNPA2B1/ATM/PRKCQ/MAPK3/TERF1/TNKS2	11
GO_BP_m1	GO:0006448	regulation of translational elongation	5/837	19/18493	0.0012836	0.162595	0.15424	USP16/DNAJC24/EIF5A2/SRP9/DPH6	5
GO_BP_m1	GO:0051168	nuclear export	19/837	194/18493	0.00132198	0.162595	0.15424	RNPS1/UHMK1/EIF4E/NUP160/SFN/HNRNPA1/HNRNPA2B1/NUP43/MAGOHB/NXF3/NUP107/THOC2/RBM26/SRSF7/TSC1/XPO1/PABPN1/FYTTD1/SRSF11	19
GO_BP_m1	GO:0060260	regulation of transcription initiation from RNA polymerase II promoter	6/837	28/18493	0.00135158	0.162595	0.15424	DHX36/ESR1/ZNF451/ATF7IP/CAND1/SRF	6
GO_BP_m1	GO:0071214	cellular response to abiotic stimulus	27/837	319/18493	0.00139409	0.162595	0.15424	CRY1/ADSS/TENT2/DHX36/DNM2/ERCC4/SIRT1/GATA3/FBXO4/STK39/GEN1/ATM/PALM/RDH11/PKD2/POLE3/USP47/MAPK3/METTL3/RAD1/REST/FIGNL1/SFRP1/NUCKS1/BMP6/NMT2/CASP8AP2	27
GO_BP_m1	GO:0104004	cellular response to environmental stimulus	27/837	319/18493	0.00139409	0.162595	0.15424	CRY1/ADSS/TENT2/DHX36/DNM2/ERCC4/SIRT1/GATA3/FBXO4/STK39/GEN1/ATM/PALM/RDH11/PKD2/POLE3/USP47/MAPK3/METTL3/RAD1/REST/FIGNL1/SFRP1/NUCKS1/BMP6/NMT2/CASP8AP2	27
GO_BP_m1	GO:0006406	mRNA export from nucleus	13/837	110/18493	0.00140074	0.162595	0.15424	RNPS1/EIF4E/NUP160/HNRNPA2B1/NUP43/MAGOHB/NXF3/NUP107/THOC2/SRSF7/PABPN1/FYTTD1/SRSF11	13
GO_BP_m1	GO:0071427	mRNA-containing ribonucleoprotein complex export from nucleus	13/837	110/18493	0.00140074	0.162595	0.15424	RNPS1/EIF4E/NUP160/HNRNPA2B1/NUP43/MAGOHB/NXF3/NUP107/THOC2/SRSF7/PABPN1/FYTTD1/SRSF11	13
GO_BP_m1	GO:0000070	mitotic sister chromatid segregation	16/837	153/18493	0.00157091	0.178842	0.169651	SMC2/CENPC/NEK6/TENT4A/SMC5/NCAPD3/FBXO5/GEN1/ATM/NUMA1/ANAPC5/SLF2/ZNF207/MIS12/CDC23/BUB3	16
GO_BP_m1	GO:0006824	cobalt ion transport	3/837	6/18493	0.00166711	0.182764	0.173373	SLC11A2/SLC30A5/TCN2	3
GO_BP_m1	GO:0071569	protein ufmylation	3/837	6/18493	0.00166711	0.182764	0.173373	UFL1/UFM1/UBA5	3
GO_BP_m1	GO:1905818	regulation of chromosome separation	9/837	62/18493	0.00179594	0.193309	0.183375	NEK6/FBXO5/GEN1/ATM/NUMA1/ANAPC5/ZNF207/CDC23/BUB3	9
GO_BP_m1	GO:0000819	sister chromatid segregation	18/837	185/18493	0.0018819	0.198943	0.18872	SMC2/CENPC/NEK6/TENT4A/ESCO1/SMC5/NCAPD3/FBXO5/GEN1/ATM/NUMA1/ANAPC5/SLF2/SFPQ/ZNF207/MIS12/CDC23/BUB3	18
GO_BP_m1	GO:0030071	regulation of mitotic metaphase/anaphase transition	8/837	51/18493	0.00192585	0.198953	0.18873	NEK6/FBXO5/GEN1/ATM/ANAPC5/ZNF207/CDC23/BUB3	8
GO_BP_m1	GO:0010165	response to X-ray	6/837	30/18493	0.00197227	0.198953	0.18873	DNM2/GATA3/ATM/SFRP1/NUCKS1/XRCC2	6
GO_BP_m1	GO:0046041	ITP metabolic process	2/837	2/18493	0.00204616	0.198953	0.18873	ITPA/AK3	2
GO_BP_m1	GO:0046586	regulation of calcium-dependent cell-cell adhesion	2/837	2/18493	0.00204616	0.198953	0.18873	KIFAP3/FXYD5	2
GO_BP_m1	GO:0006352	DNA-templated transcription, initiation	22/837	248/18493	0.00208252	0.198953	0.18873	NR2E3/DHX36/ESR1/ZNF451/NR6A1/GTF2F1/GTF2H3/POLR2K/RRN3/ATF7IP/CAND1/MAPK3/RORA/SRF/TAF11/RRN3P1/TAF1D/TAF15/CCNC/MED14/GTF3C3/POLR1C	22
GO_BP_m1	GO:0016556	mRNA modification	5/837	21/18493	0.00208363	0.198953	0.18873	ZC3H13/CMTR2/METTL3/METTL14/PUS1	5
GO_BP_m1	GO:0080009	mRNA methylation	4/837	13/18493	0.00214596	0.201652	0.19129	ZC3H13/CMTR2/METTL3/METTL14	4
GO_BP_m1	GO:0051983	regulation of chromosome segregation	12/837	103/18493	0.00238033	0.22018	0.208866	NEK6/SMC5/FBXO5/GEN1/ATM/NUMA1/ANAPC5/SLF2/SFPQ/ZNF207/CDC23/BUB3	12
GO_BP_m1	GO:0032210	regulation of telomere maintenance via telomerase	8/837	53/18493	0.00247612	0.2221	0.210687	CCT8/FBXO4/HNRNPA1/ATM/PRKCQ/MAPK3/TERF1/TNKS2	8
GO_BP_m1	GO:1902099	regulation of metaphase/anaphase transition of cell cycle	8/837	53/18493	0.00247612	0.2221	0.210687	NEK6/FBXO5/GEN1/ATM/ANAPC5/ZNF207/CDC23/BUB3	8
GO_BP_m1	GO:0010212	response to ionizing radiation	15/837	146/18493	0.00258004	0.224854	0.2133	TRIM13/CLK2/CYP2R1/DNM2/SIRT1/GATA3/FBXO4/ATM/POLE3/RAD1/FIGNL1/SFRP1/NUCKS1/XRCC2/ABRAXAS1	15
GO_BP_m1	GO:2000278	regulation of DNA biosynthetic process	12/837	104/18493	0.00258279	0.224854	0.2133	CCT8/FBXO4/HNRNPA1/HNRNPA2B1/ARRB2/ATM/PRKCQ/MAPK3/FAM129B/TERF1/TNKS2/ACVRL1	12
GO_BP_m1	GO:2000573	positive regulation of DNA biosynthetic process	9/837	66/18493	0.00279118	0.235084	0.223004	CCT8/FBXO4/HNRNPA1/HNRNPA2B1/ARRB2/ATM/PRKCQ/MAPK3/TNKS2	9
GO_BP_m1	GO:0007091	metaphase/anaphase transition of mitotic cell cycle	8/837	54/18493	0.00279378	0.235084	0.223004	NEK6/FBXO5/GEN1/ATM/ANAPC5/ZNF207/CDC23/BUB3	8
GO_BP_m1	GO:0010728	regulation of hydrogen peroxide biosynthetic process	3/837	7/18493	0.00281943	0.235084	0.223004	FYN/MPV17L/COX2	3
GO_BP_m1	GO:0043374	CD8-positive, alpha-beta T cell differentiation	4/837	14/18493	0.00289759	0.238246	0.226003	GPR18/ZBTB7B/SATB1/RUNX3	4
GO_BP_m1	GO:0006903	vesicle targeting	11/837	93/18493	0.00315886	0.255726	0.242585	PDCD6/TMED2/TMED10/CLASP2/LMAN1/WDR11/TRAPPC2/C17orf75/TRAPPC10/SEC16B/MCFD2	11
GO_BP_m1	GO:0036037	CD8-positive, alpha-beta T cell activation	5/837	23/18493	0.00319658	0.255726	0.242585	GPR18/ZBTB7B/SATB1/RUNX3/MAPK8IP1	5
GO_BP_m1	GO:0071824	protein-DNA complex subunit organization	24/837	290/18493	0.00333931	0.260155	0.246786	CENPC/ESR1/KAT6B/SHPRH/NAP1L5/GTF2H3/HIST1H1B/NAP1L3/NFE2/HP1BP3/POLE3/RRN3/MIS18BP1/ATF7IP/CAND1/RBBP4/SMARCC2/SMARCD3/TAF11/TERF1/TNP2/MIS12/HIST1H3I/GTF3C3	24
GO_BP_m1	GO:0098813	nuclear chromosome segregation	22/837	258/18493	0.00338351	0.260155	0.246786	SMC2/CENPC/NEK6/TENT4A/ESCO1/ERCC4/SMC5/NCAPD3/FBXO5/MLH3/GEN1/ATM/NUMA1/ANAPC5/SLF2/FANCM/SFPQ/TERF1/ZNF207/MIS12/CDC23/BUB3	22
GO_BP_m1	GO:0006611	protein export from nucleus	17/837	180/18493	0.00338377	0.260155	0.246786	RNPS1/UHMK1/EIF4E/NUP160/SFN/HNRNPA2B1/NUP43/MAGOHB/NXF3/NUP107/THOC2/SRSF7/TSC1/XPO1/PABPN1/FYTTD1/SRSF11	17
GO_BP_m1	GO:0032088	negative regulation of NF-kappaB transcription factor activity	10/837	81/18493	0.00350425	0.26406	0.250491	ADORA3/NLRC3/UFL1/SIRT1/RWDD3/ARRB2/PSMD10/SETD6/NLRC5/G3BP2	10
GO_BP_m1	GO:0044784	metaphase/anaphase transition of cell cycle	8/837	56/18493	0.00352377	0.26406	0.250491	NEK6/FBXO5/GEN1/ATM/ANAPC5/ZNF207/CDC23/BUB3	8
GO_BP_m1	GO:0009314	response to radiation	33/837	443/18493	0.00359053	0.265699	0.252046	NR2E3/TRIM13/CLK2/CYP2R1/CRY1/TENT2/DHX36/DNM2/PRIMPOL/ERCC4/DDHD2/SIRT1/GATA3/FBXO4/HRH2/GEN1/ATM/RDH11/POLE3/USP47/METTL3/RAD1/RBM4/FIGNL1/SFRP1/NUCKS1/TROVE2/TULP1/XRCC2/ABRAXAS1/PPP1R1B/MAP4K3/NMT2	33
GO_BP_m1	GO:0010965	regulation of mitotic sister chromatid separation	8/837	57/18493	0.0039401	0.287968	0.27317	NEK6/FBXO5/GEN1/ATM/ANAPC5/ZNF207/CDC23/BUB3	8
GO_BP_m1	GO:0030098	lymphocyte differentiation	27/837	344/18493	0.00401255	0.289687	0.274801	RASGRP1/CLPTM1/IKZF3/PTPN22/GATA3/GPR18/IL15/ITK/JAK3/ATM/NFATC2/ZBTB7B/GON4L/DOCK10/METTL3/RORA/SATB1/SFRP1/BCL11B/SOS1/SRF/TSC1/WNT1/ZC3H8/RUNX3/PGLYRP1/ITM2A	27
GO_BP_m1	GO:0001955	blood vessel maturation	3/837	8/18493	0.00435989	0.300123	0.2847	S1PR1/RECK/ACVRL1	3
GO_BP_m1	GO:0006975	DNA damage induced protein phosphorylation	3/837	8/18493	0.00435989	0.300123	0.2847	CRY1/ATM/MAPK3	3
GO_BP_m1	GO:0044154	histone H3-K14 acetylation	3/837	8/18493	0.00435989	0.300123	0.2847	SIRT1/GATA3/MEAF6	3
GO_BP_m1	GO:0046654	tetrahydrofolate biosynthetic process	3/837	8/18493	0.00435989	0.300123	0.2847	DHFR2/GART/MTHFD1	3
GO_BP_m1	GO:0031116	positive regulation of microtubule polymerization	5/837	25/18493	0.00468351	0.318694	0.302317	AKAP9/TOGARAM1/NUMA1/SLAIN2/RPS3	5
GO_BP_m1	GO:0090335	regulation of brown fat cell differentiation	4/837	16/18493	0.00490147	0.327688	0.31085	NAPEPLD/SIRT1/ZBTB7B/FTO	4
GO_BP_m1	GO:0030217	T cell differentiation	20/837	234/18493	0.0049264	0.327688	0.31085	RASGRP1/CLPTM1/PTPN22/GATA3/GPR18/IL15/ITK/JAK3/NFATC2/ZBTB7B/METTL3/RORA/SATB1/BCL11B/SOS1/SRF/TSC1/WNT1/ZC3H8/RUNX3	20
GO_BP_m1	GO:0051306	mitotic sister chromatid separation	8/837	60/18493	0.00541913	0.345548	0.327791	NEK6/FBXO5/GEN1/ATM/ANAPC5/ZNF207/CDC23/BUB3	8
GO_BP_m1	GO:0071897	DNA biosynthetic process	17/837	189/18493	0.00553685	0.345548	0.327791	CCT8/POLG2/PRIMPOL/SIRT1/FBXO4/HNRNPA1/HNRNPA2B1/POLN/ARRB2/ATM/POLE3/PRKCQ/MAPK3/FAM129B/TERF1/TNKS2/ACVRL1	17
GO_BP_m1	GO:1904353	regulation of telomere capping	5/837	26/18493	0.00558619	0.345548	0.327791	ERCC4/ATM/PRKCQ/MAPK3/TNKS2	5
GO_BP_m1	GO:2001251	negative regulation of chromosome organization	14/837	144/18493	0.00577495	0.345548	0.327791	ERCC4/SIRT1/ZNF451/FBXO5/ATAD2/HIST1H1B/HNRNPA1/GEN1/ATM/BCOR/TERF1/ZNF207/TNKS2/BUB3	14
GO_BP_m1	GO:0006543	glutamine catabolic process	2/837	3/18493	0.00595369	0.345548	0.327791	GLS/PPAT	2
GO_BP_m1	GO:0070291	N-acylethanolamine metabolic process	2/837	3/18493	0.00595369	0.345548	0.327791	NAPEPLD/GDPD1	2
GO_BP_m1	GO:0072434	signal transduction involved in mitotic G2 DNA damage checkpoint	2/837	3/18493	0.00595369	0.345548	0.327791	ATM/RINT1	2
GO_BP_m1	GO:0097694	establishment of RNA localization to telomere	2/837	3/18493	0.00595369	0.345548	0.327791	ATM/TERF1	2
GO_BP_m1	GO:0097695	establishment of protein-containing complex localization to telomere	2/837	3/18493	0.00595369	0.345548	0.327791	ATM/TERF1	2
GO_BP_m1	GO:0098961	dendritic transport of ribonucleoprotein complex	2/837	3/18493	0.00595369	0.345548	0.327791	PURA/SFPQ	2
GO_BP_m1	GO:0098963	dendritic transport of messenger ribonucleoprotein complex	2/837	3/18493	0.00595369	0.345548	0.327791	PURA/SFPQ	2
GO_BP_m1	GO:1903842	response to arsenite ion	2/837	3/18493	0.00595369	0.345548	0.327791	DHX36/ZFAND1	2
GO_BP_m1	GO:1903843	cellular response to arsenite ion	2/837	3/18493	0.00595369	0.345548	0.327791	DHX36/ZFAND1	2
GO_BP_m1	GO:0062033	positive regulation of mitotic sister chromatid segregation	4/837	17/18493	0.00618298	0.353032	0.33489	SMC5/NUMA1/ANAPC5/SLF2	4
GO_BP_m1	GO:0014732	skeletal muscle atrophy	3/837	9/18493	0.00632117	0.353032	0.33489	IL15/IREB2/RPS6KB1	3
GO_BP_m1	GO:0090649	response to oxygen-glucose deprivation	3/837	9/18493	0.00632117	0.353032	0.33489	DNM1L/IREB2/TSC1	3
GO_BP_m1	GO:0090650	cellular response to oxygen-glucose deprivation	3/837	9/18493	0.00632117	0.353032	0.33489	DNM1L/IREB2/TSC1	3
GO_BP_m1	GO:0031123	RNA 3'-end processing	14/837	146/18493	0.00651118	0.360245	0.341733	RNPS1/TENT4A/EXOSC8/LSM11/DHX36/TUT4/TRNT1/MAGOHB/THOC2/SRSF7/SNRPA/USB1/PABPN1/SRSF11	14
GO_BP_m1	GO:0000209	protein polyubiquitination	21/837	257/18493	0.00669272	0.36686	0.348009	FBXO32/UBE2J2/FBXL14/SHPRH/HECTD1/RNF19A/PTPN22/FBXO4/RNF115/KLHL20/NHLRC3/LNPEP/ANAPC5/FBXO40/RNF125/KLHL42/RNF34/TNKS2/TRIM56/CDC23/UBE2Q2	21
GO_BP_m1	GO:0006360	transcription by RNA polymerase I	8/837	63/18493	0.00728795	0.393979	0.373734	GTF2H3/POLR2K/RRN3/HEATR1/MAPK3/RRN3P1/TAF1D/POLR1C	8
GO_BP_m1	GO:0006261	DNA-dependent DNA replication	14/837	148/18493	0.00732056	0.393979	0.373734	POLG2/PRIMPOL/RNASEH1/FBXO5/GEN1/POLN/ORC5/FANCM/PURA/NUCKS1/SSBP1/TERF1/CDC7/HELB	14
GO_BP_m1	GO:0010310	regulation of hydrogen peroxide metabolic process	4/837	18/18493	0.00766894	0.395363	0.375046	NNT/FYN/MPV17L/COX2	4
GO_BP_m1	GO:0032968	positive regulation of transcription elongation from RNA polymerase II promoter	4/837	18/18493	0.00766894	0.395363	0.375046	GTF2F1/BTBD18/WDR61/CDK13	4
GO_BP_m1	GO:0000002	mitochondrial genome maintenance	5/837	28/18493	0.00774697	0.395363	0.375046	AKT3/POLG2/PRIMPOL/SLC25A36/SSBP1	5
GO_BP_m1	GO:0051984	positive regulation of chromosome segregation	5/837	28/18493	0.00774697	0.395363	0.375046	SMC5/NUMA1/ANAPC5/SLF2/SFPQ	5
GO_BP_m1	GO:0090344	negative regulation of cell aging	5/837	28/18493	0.00774697	0.395363	0.375046	AKT3/SIRT1/FBXO5/RBL1/WNT1	5
GO_BP_m1	GO:2000765	regulation of cytoplasmic translation	5/837	28/18493	0.00774697	0.395363	0.375046	DNAJC24/DHX36/METTL3/UNK/DPH6	5
GO_BP_m1	GO:0051289	protein homotetramerization	9/837	78/18493	0.0085188	0.423573	0.401807	DNM1L/USP16/CRYZ/GLS/EVL/PKD2/PPAT/CBR4/CD247	9
GO_BP_m1	GO:0009396	folic acid-containing compound biosynthetic process	3/837	10/18493	0.00872905	0.423573	0.401807	DHFR2/GART/MTHFD1	3
GO_BP_m1	GO:0014891	striated muscle atrophy	3/837	10/18493	0.00872905	0.423573	0.401807	IL15/IREB2/RPS6KB1	3
GO_BP_m1	GO:0018342	protein prenylation	3/837	10/18493	0.00872905	0.423573	0.401807	FNTA/PTAR1/RABGGTB	3
GO_BP_m1	GO:0045876	positive regulation of sister chromatid cohesion	3/837	10/18493	0.00872905	0.423573	0.401807	SMC5/SLF2/SFPQ	3
GO_BP_m1	GO:0097354	prenylation	3/837	10/18493	0.00872905	0.423573	0.401807	FNTA/PTAR1/RABGGTB	3
GO_BP_m1	GO:0031112	positive regulation of microtubule polymerization or depolymerization	5/837	29/18493	0.00901931	0.427154	0.405204	AKAP9/TOGARAM1/NUMA1/SLAIN2/RPS3	5
GO_BP_m1	GO:0031365	N-terminal protein amino acid modification	5/837	29/18493	0.00901931	0.427154	0.405204	NAA16/NAA40/MAP6D1/NAA25/NMT2	5
GO_BP_m1	GO:0034243	regulation of transcription elongation from RNA polymerase II promoter	5/837	29/18493	0.00901931	0.427154	0.405204	ZMYND11/GTF2F1/BTBD18/WDR61/CDK13	5
GO_BP_m1	GO:0009312	oligosaccharide biosynthetic process	4/837	19/18493	0.0093717	0.433441	0.411168	FUT8/MGAT2/ST3GAL2/ST3GAL4	4
GO_BP_m1	GO:0046112	nucleobase biosynthetic process	4/837	19/18493	0.0093717	0.433441	0.411168	GART/MTHFD1/CMPK1/PPAT	4
GO_BP_m1	GO:2000737	negative regulation of stem cell differentiation	4/837	19/18493	0.0093717	0.433441	0.411168	N4BP2L2/REST/LBH/CDK13	4
GO_BP_m1	GO:2000736	regulation of stem cell differentiation	8/837	66/18493	0.00960533	0.440803	0.418151	N4BP2L2/DHX36/GATA3/OCIAD1/METTL3/REST/LBH/CDK13	8
GO_BP_m1	GO:0051602	response to electrical stimulus	6/837	41/18493	0.00980418	0.443963	0.421149	AKAP9/ADSS/COX1/PALM/REST/RPS6KB1	6
GO_BP_m1	GO:0009161	ribonucleoside monophosphate metabolic process	23/837	300/18493	0.00984948	0.443963	0.421149	DNM1L/ADSS/DLG1/ENO1/GART/DMAC2L/GPI/ATP6/COX1/COX2/ND4/NDUFS4/ATP1B1/AK3/ATP5F1C/CMPK1/PFKFB4/CYCS/PPAT/FAM20C/FIGNL1/UQCRC2/TEFM	23
GO_BP_m1	GO:0008033	tRNA processing	12/837	123/18493	0.00989918	0.443963	0.421149	RPP14/TSEN15/NSUN6/TRNT1/CDK5RAP1/TRMT13/ELP2/THUMPD1/TRMT11/OSGEPL1/TARBP1/PUS1	12
GO_BP_m1	GO:0009060	aerobic respiration	9/837	80/18493	0.0100053	0.445347	0.422462	COX20/NNT/IREB2/COX1/COX2/ND4/CYCS/UQCRC2/SUCLA2	9
GO_BP_m1	GO:0048285	organelle fission	32/837	458/18493	0.0102051	0.450853	0.427685	DNM1L/SMC2/CENPC/USP16/NEK6/TENT4A/ERCC4/CLASP2/SMC5/DDHD2/NCAPD3/FBXO5/MLH3/GEN1/ATM/NUMA1/ANAPC5/CCNJ/SLF2/FANCM/RAD1/FIGNL1/BTBD18/TERF1/ZNF207/MIS12/DDHD1/MASTL/CDK13/CDC23/SEC16B/BUB3	32
GO_BP_m1	GO:0048207	vesicle targeting, rough ER to cis-Golgi	8/837	67/18493	0.0104877	0.451818	0.4286	PDCD6/TMED2/TMED10/LMAN1/TRAPPC2/TRAPPC10/SEC16B/MCFD2	8
GO_BP_m1	GO:0048208	COPII vesicle coating	8/837	67/18493	0.0104877	0.451818	0.4286	PDCD6/TMED2/TMED10/LMAN1/TRAPPC2/TRAPPC10/SEC16B/MCFD2	8
GO_BP_m1	GO:0006367	transcription initiation from RNA polymerase II promoter	16/837	186/18493	0.0105219	0.451818	0.4286	NR2E3/DHX36/ESR1/ZNF451/NR6A1/GTF2F1/GTF2H3/POLR2K/ATF7IP/CAND1/RORA/SRF/TAF11/TAF15/CCNC/MED14	16
GO_BP_m1	GO:0006260	DNA replication	21/837	268/18493	0.0105362	0.451818	0.4286	POLG2/ESCO1/PRIMPOL/RNASEH1/ZBTB38/FBXO5/GEN1/POLN/ATM/ORC5/POLE3/FANCM/PURA/RBBP4/NUCKS1/SSBP1/TERF1/CDC7/TBRG1/HELB/ACVRL1	21
GO_BP_m1	GO:0009167	purine ribonucleoside monophosphate metabolic process	22/837	286/18493	0.0110113	0.451818	0.4286	DNM1L/ADSS/DLG1/ENO1/GART/DMAC2L/GPI/ATP6/COX1/COX2/ND4/NDUFS4/ATP1B1/AK3/ATP5F1C/PFKFB4/CYCS/PPAT/FAM20C/FIGNL1/UQCRC2/TEFM	22
GO_BP_m1	GO:0060261	positive regulation of transcription initiation from RNA polymerase II promoter	4/837	20/18493	0.0113026	0.451818	0.4286	DHX36/ESR1/CAND1/SRF	4
GO_BP_m1	GO:0009126	purine nucleoside monophosphate metabolic process	22/837	287/18493	0.011435	0.451818	0.4286	DNM1L/ADSS/DLG1/ENO1/GART/DMAC2L/GPI/ATP6/COX1/COX2/ND4/NDUFS4/ATP1B1/AK3/ATP5F1C/PFKFB4/CYCS/PPAT/FAM20C/FIGNL1/UQCRC2/TEFM	22
GO_BP_m1	GO:0010730	negative regulation of hydrogen peroxide biosynthetic process	2/837	4/18493	0.0115503	0.451818	0.4286	FYN/MPV17L	2
GO_BP_m1	GO:0015990	electron transport coupled proton transport	2/837	4/18493	0.0115503	0.451818	0.4286	COX1/ND4	2
GO_BP_m1	GO:0016240	autophagosome membrane docking	2/837	4/18493	0.0115503	0.451818	0.4286	ATG14/STX17	2
GO_BP_m1	GO:0021797	forebrain anterior/posterior pattern specification	2/837	4/18493	0.0115503	0.451818	0.4286	FEZF2/WNT1	2
GO_BP_m1	GO:0045901	positive regulation of translational elongation	2/837	4/18493	0.0115503	0.451818	0.4286	USP16/EIF5A2	2
GO_BP_m1	GO:0099041	vesicle tethering to Golgi	2/837	4/18493	0.0115503	0.451818	0.4286	WDR11/C17orf75	2
GO_BP_m1	GO:1990743	protein sialylation	2/837	4/18493	0.0115503	0.451818	0.4286	ST3GAL2/ST3GAL4	2
GO_BP_m1	GO:2001270	regulation of cysteine-type endopeptidase activity involved in execution phase of apoptosis	2/837	4/18493	0.0115503	0.451818	0.4286	RPS3/RNF34	2
GO_BP_m1	GO:0009113	purine nucleobase biosynthetic process	3/837	11/18493	0.0116031	0.451818	0.4286	GART/MTHFD1/PPAT	3
GO_BP_m1	GO:0070525	tRNA threonylcarbamoyladenosine metabolic process	3/837	11/18493	0.0116031	0.451818	0.4286	CDK5RAP1/OSGEPL1/PUS1	3
GO_BP_m1	GO:0090646	mitochondrial tRNA processing	3/837	11/18493	0.0116031	0.451818	0.4286	TRNT1/CDK5RAP1/PUS1	3
GO_BP_m1	GO:0006400	tRNA modification	9/837	82/18493	0.011679	0.451818	0.4286	NSUN6/CDK5RAP1/TRMT13/ELP2/THUMPD1/TRMT11/OSGEPL1/TARBP1/PUS1	9
GO_BP_m1	GO:0065004	protein-DNA complex assembly	20/837	254/18493	0.0117564	0.451818	0.4286	CENPC/ESR1/KAT6B/SHPRH/NAP1L5/GTF2H3/HIST1H1B/NAP1L3/HP1BP3/POLE3/RRN3/MIS18BP1/ATF7IP/CAND1/RBBP4/TAF11/TERF1/MIS12/HIST1H3I/GTF3C3	20
GO_BP_m1	GO:0002244	hematopoietic progenitor cell differentiation	11/837	111/18493	0.0118297	0.451818	0.4286	N4BP2L2/TMEM190/TENT2/DHX36/GATA3/METTL3/REST/SFRP1/SOS1/SRF/C12orf29	11
GO_BP_m1	GO:0009451	RNA modification	14/837	157/18493	0.012002	0.454715	0.431349	NSUN6/ZC3H13/CDK5RAP1/TRMT13/ELP2/THUMPD1/CMTR2/METTL3/METTL14/TRMT11/OSGEPL1/TARBP1/FTO/PUS1	14
GO_BP_m1	GO:0006401	RNA catabolic process	25/837	340/18493	0.0120592	0.454715	0.431349	HNRNPR/RNPS1/TENT4A/EXOSC8/SLFN13/TENT2/DHX36/TUT4/TARDBP/RNASEH1/TNRC6A/ATM/CNOT4/EXOSC1/PPP1R8/MAGOHB/METTL3/METTL14/RPS3/RPS5/RPS24/RPS27/XPO1/WDR61/ANGEL2	25
GO_BP_m1	GO:0007007	inner mitochondrial membrane organization	6/837	43/18493	0.0123202	0.459298	0.435696	APOOL/DMAC2L/ATP6/ATP5F1C/AGK/MAIP1	6
GO_BP_m1	GO:0030518	intracellular steroid hormone receptor signaling pathway	13/837	142/18493	0.0123604	0.459298	0.435696	CRY1/ESR1/UFL1/SIRT1/ARRB2/UFM1/SFRP1/TCF21/UBE2I/UBA5/LBH/NRIP1/MED14	13
GO_BP_m1	GO:0033077	T cell differentiation in thymus	8/837	69/18493	0.0124305	0.459298	0.435696	RASGRP1/CLPTM1/GATA3/BCL11B/SOS1/SRF/WNT1/ZC3H8	8
GO_BP_m1	GO:0034470	ncRNA processing	27/837	376/18493	0.012491	0.459298	0.435696	TENT4A/RPP14/EXOSC8/TSEN15/NSUN6/TUT4/SIRT1/UTP25/HNRNPA2B1/EXOSC1/FCF1/TRNT1/CDK5RAP1/TRMT13/HEATR1/INTS10/ELP2/THUMPD1/METTL3/TRMT11/RPS24/RPS27/OSGEPL1/TARBP1/USB1/PUS1/PRKRA	27
GO_BP_m1	GO:0051052	regulation of DNA metabolic process	29/837	412/18493	0.0127507	0.465952	0.442008	CCT8/ESCO1/DHX36/ERCC4/SIRT1/ZBTB38/GATA3/FBXO5/FBXO4/HIST1H1B/HNRNPA1/HNRNPA2B1/ARRB2/ATM/SLF2/PRKCQ/MAPK3/SMARCAD1/RPS3/FIGNL1/NUCKS1/FAM129B/TERF1/ZNF91/TNKS2/CDC7/ABRAXAS1/HELB/ACVRL1	29
GO_BP_m1	GO:0006354	DNA-templated transcription, elongation	10/837	98/18493	0.0131996	0.47756	0.45302	ZMYND11/ZNF326/GTF2F1/GTF2H3/POLR2K/ELP2/BTBD18/TEFM/WDR61/CDK13	10
GO_BP_m1	GO:0140053	mitochondrial gene expression	14/837	159/18493	0.0133042	0.47756	0.45302	MRPL52/FASTKD2/GATC/MRPL42/TRNT1/MRPS2/CDK5RAP1/PTCD3/MRPS14/MRPS25/MRPL32/TEFM/PUS1/GFM1	14
GO_BP_m1	GO:0043401	steroid hormone mediated signaling pathway	16/837	191/18493	0.0133184	0.47756	0.45302	NR2E3/CRY1/ESR1/UFL1/SIRT1/NR6A1/ARRB2/UFM1/RORA/SFRP1/TCF21/UBE2I/UBA5/LBH/NRIP1/MED14	16
GO_BP_m1	GO:0008543	fibroblast growth factor receptor signaling pathway	11/837	113/18493	0.0134076	0.47756	0.45302	GATA3/FGF21/GTF2F1/HNRNPA1/HNRNPH1/POLR2K/MAPK3/FAM20C/TIA1/TIAL1/FGFBP1	11
GO_BP_m1	GO:0070932	histone H3 deacetylation	4/837	21/18493	0.0134717	0.47756	0.45302	SIRT1/SMARCAD1/SFPQ/HDAC11	4
GO_BP_m1	GO:0043433	negative regulation of DNA-binding transcription factor activity	14/837	160/18493	0.0139949	0.490203	0.465013	ADORA3/ZNF431/NLRC3/ESR1/UFL1/SIRT1/RWDD3/ARRB2/PKD2/PSMD10/SETD6/NLRC5/GLIS2/G3BP2	14
GO_BP_m1	GO:0031334	positive regulation of protein complex assembly	20/837	259/18493	0.0143047	0.490203	0.465013	AKAP9/CCL26/JMY/DHX36/DLG1/ERCC4/ESR1/TOGARAM1/BIN1/GTF2H3/ATM/NUMA1/SNX9/EVL/SLF2/CAND1/SLAIN2/RPS3/SRF/TERF1	20
GO_BP_m1	GO:0071383	cellular response to steroid hormone stimulus	20/837	259/18493	0.0143047	0.490203	0.465013	NR2E3/FBXO32/CRY1/EIF4E/ESR1/UFL1/SIRT1/NR6A1/ARRB2/UFM1/REST/RORA/RPS6KB1/SFRP1/TCF21/UBE2I/UBA5/LBH/NRIP1/MED14	20
GO_BP_m1	GO:0006901	vesicle coating	8/837	71/18493	0.014625	0.490203	0.465013	PDCD6/TMED2/TMED10/LMAN1/TRAPPC2/TRAPPC10/SEC16B/MCFD2	8
GO_BP_m1	GO:0007004	telomere maintenance via telomerase	8/837	71/18493	0.014625	0.490203	0.465013	CCT8/FBXO4/HNRNPA1/ATM/PRKCQ/MAPK3/TERF1/TNKS2	8
GO_BP_m1	GO:0031110	regulation of microtubule polymerization or depolymerization	8/837	71/18493	0.014625	0.490203	0.465013	AKAP9/TOGARAM1/CLASP2/SKA2/NUMA1/SLAIN2/RPS3/MAP6D1	8
GO_BP_m1	GO:0046785	microtubule polymerization	8/837	71/18493	0.014625	0.490203	0.465013	AKAP9/TOGARAM1/CLASP2/FBXO5/NUMA1/SLAIN2/RPS3/ZNF207	8
GO_BP_m1	GO:0034248	regulation of cellular amide metabolic process	31/837	453/18493	0.0148557	0.490203	0.465013	HNRNPR/USP16/TMED10/DNAJC24/UHMK1/DHX36/EIF4E/FASTKD2/TNRC6A/BIN1/IREB2/SEPSECS/CDK5RAP1/GSAP/PTCD3/MAPK3/METTL3/EIF5A2/METTL14/PURA/RBM3/RBM4/RPS3/RPS6KB1/SRP9/TIA1/TSC1/UNK/DPH6/ORMDL1/SECISBP2L	31
GO_BP_m1	GO:0071044	histone mRNA catabolic process	3/837	12/18493	0.0149573	0.490203	0.465013	TENT4A/TENT2/ATM	3
GO_BP_m1	GO:0071257	cellular response to electrical stimulus	3/837	12/18493	0.0149573	0.490203	0.465013	ADSS/PALM/REST	3
GO_BP_m1	GO:0031331	positive regulation of cellular catabolic process	25/837	347/18493	0.0152226	0.490203	0.465013	TRIM13/HNRNPR/SOCS4/PYHIN1/TMTC3/DHX36/SIRT1/NNT/RNF19A/FGF21/TNRC6A/TRIB2/PLIN5/ATM/SNX9/PFKFB4/VPS13C/DET1/MAPK3/METTL3/PSMD10/METTL14/SCOC/TSC1/EDEM1	25
GO_BP_m1	GO:0001836	release of cytochrome c from mitochondria	7/837	58/18493	0.0153279	0.490203	0.465013	DNM1L/MLLT11/CIDEB/SFN/ARRB2/PSMD10/PDCD5	7
GO_BP_m1	GO:0043966	histone H3 acetylation	7/837	58/18493	0.0153279	0.490203	0.465013	JADE2/SIRT1/KAT6B/ZNF451/GATA3/POLE3/MEAF6	7
GO_BP_m1	GO:0090114	COPII-coated vesicle budding	8/837	72/18493	0.015822	0.490203	0.465013	PDCD6/TMED2/TMED10/LMAN1/TRAPPC2/TRAPPC10/SEC16B/MCFD2	8
GO_BP_m1	GO:2000773	negative regulation of cellular senescence	4/837	22/18493	0.0158883	0.490203	0.465013	AKT3/SIRT1/FBXO5/RBL1	4
GO_BP_m1	GO:0010639	negative regulation of organelle organization	27/837	384/18493	0.0160474	0.490203	0.465013	DNM1L/DNM2/S1PR1/ERCC4/CLASP2/TBC1D30/SIRT1/TMEFF2/MPV17L/ZNF451/FBXO5/ATAD2/HIST1H1B/HNRNPA1/GEN1/LMAN1/ARRB2/ATM/LIMA1/BCOR/PSMD10/RAD1/TERF1/ZNF207/MAP6D1/TNKS2/BUB3	27
GO_BP_m1	GO:0035196	production of miRNAs involved in gene silencing by miRNA	6/837	46/18493	0.0168949	0.490203	0.465013	ESR1/TUT4/HNRNPA2B1/PPP1R8/METTL3/PRKRA	6
GO_BP_m1	GO:0034249	negative regulation of cellular amide metabolic process	17/837	213/18493	0.0170028	0.490203	0.465013	HNRNPR/DHX36/EIF4E/TNRC6A/BIN1/IREB2/METTL3/METTL14/PURA/RBM3/RBM4/RPS3/SRP9/TIA1/TSC1/UNK/ORMDL1	17
GO_BP_m1	GO:0060218	hematopoietic stem cell differentiation	5/837	34/18493	0.0175618	0.490203	0.465013	N4BP2L2/GATA3/METTL3/SFRP1/SRF	5
GO_BP_m1	GO:0034728	nucleosome organization	15/837	181/18493	0.0177063	0.490203	0.465013	CENPC/KAT6B/SHPRH/NAP1L5/HIST1H1B/NAP1L3/NFE2/HP1BP3/POLE3/MIS18BP1/RBBP4/SMARCC2/SMARCD3/TNP2/HIST1H3I	15
GO_BP_m1	GO:0031929	TOR signaling	11/837	118/18493	0.0180466	0.490203	0.465013	AKT3/PDCD6/TNFAIP8L1/SLC38A9/UBR1/SIRT1/GATA3/ATM/ROS1/RPS6KB1/TSC1	11
GO_BP_m1	GO:0098781	ncRNA transcription	10/837	103/18493	0.0182112	0.490203	0.465013	SPIN1/GTF2F1/GTF3C2/POLR2K/INTS10/SNAPC3/TAF11/NIFK/ZC3H8/GTF3C3	10
GO_BP_m1	GO:0032366	intracellular sterol transport	4/837	23/18493	0.0185602	0.490203	0.465013	OSBP/RELCH/SCP2/ARV1	4
GO_BP_m1	GO:0032367	intracellular cholesterol transport	4/837	23/18493	0.0185602	0.490203	0.465013	OSBP/RELCH/SCP2/ARV1	4
GO_BP_m1	GO:0045606	positive regulation of epidermal cell differentiation	4/837	23/18493	0.0185602	0.490203	0.465013	ALOX15B/SFN/NUMA1/PRKCH	4
GO_BP_m1	GO:0051220	cytoplasmic sequestering of protein	4/837	23/18493	0.0185602	0.490203	0.465013	PKD2/GOPC/PSMD10/G3BP2	4
GO_BP_m1	GO:0046631	alpha-beta T cell activation	12/837	134/18493	0.0185674	0.490203	0.465013	GATA3/GPR18/IL15/ITK/JAK3/ZBTB7B/PRKCQ/RORA/SATB1/BCL11B/RUNX3/MAPK8IP1	12
GO_BP_m1	GO:0051321	meiotic cell cycle	19/837	249/18493	0.018648	0.490203	0.465013	SMC2/CENPC/SPIN1/ERCC4/NCAPD3/FBXO5/MLH3/ATM/NUMA1/PRKACB/METTL3/FANCM/RAD1/FIGNL1/BTBD18/TERF1/XRCC2/MASTL/BUB3	19
GO_BP_m1	GO:0090199	regulation of release of cytochrome c from mitochondria	6/837	47/18493	0.0186487	0.490203	0.465013	DNM1L/MLLT11/CIDEB/ARRB2/PSMD10/PDCD5	6
GO_BP_m1	GO:0043161	proteasome-mediated ubiquitin-dependent protein catabolic process	27/837	389/18493	0.0186518	0.490203	0.465013	TRIM13/GLMN/UBE2J2/ANAPC16/SOCS4/FBXL14/UBR1/UFL1/SIRT1/RNF19A/FBXO5/FBXO4/KLHL20/TRIB2/NHLRC3/ARRB2/ANAPC5/DET1/PCNP/PSMD10/KLHL42/UBE2I/UBXN8/RNF34/CDC23/BUB3/EDEM1	27
GO_BP_m1	GO:0002190	cap-independent translational initiation	2/837	5/18493	0.0186754	0.490203	0.465013	METTL3/RBM4	2
GO_BP_m1	GO:0006269	DNA replication, synthesis of RNA primer	2/837	5/18493	0.0186754	0.490203	0.465013	PRIMPOL/HELB	2
GO_BP_m1	GO:0009092	homoserine metabolic process	2/837	5/18493	0.0186754	0.490203	0.465013	MPST/MTHFD1	2
GO_BP_m1	GO:0010726	positive regulation of hydrogen peroxide metabolic process	2/837	5/18493	0.0186754	0.490203	0.465013	NNT/COX2	2
GO_BP_m1	GO:0010961	cellular magnesium ion homeostasis	2/837	5/18493	0.0186754	0.490203	0.465013	SLC41A1/TRPM7	2
GO_BP_m1	GO:0019346	transsulfuration	2/837	5/18493	0.0186754	0.490203	0.465013	MPST/MTHFD1	2
GO_BP_m1	GO:0034093	positive regulation of maintenance of sister chromatid cohesion	2/837	5/18493	0.0186754	0.490203	0.465013	SMC5/SLF2	2
GO_BP_m1	GO:0034184	positive regulation of maintenance of mitotic sister chromatid cohesion	2/837	5/18493	0.0186754	0.490203	0.465013	SMC5/SLF2	2
GO_BP_m1	GO:1990910	response to hypobaric hypoxia	2/837	5/18493	0.0186754	0.490203	0.465013	DNM1L/IREB2	2
GO_BP_m1	GO:0045619	regulation of lymphocyte differentiation	14/837	166/18493	0.0187366	0.490203	0.465013	RASGRP1/CLPTM1/IKZF3/GATA3/IL15/JAK3/NFATC2/ZBTB7B/METTL3/SFRP1/SOS1/ZC3H8/RUNX3/PGLYRP1	14
GO_BP_m1	GO:0006264	mitochondrial DNA replication	3/837	13/18493	0.0188007	0.490203	0.465013	POLG2/PRIMPOL/SSBP1	3
GO_BP_m1	GO:0014889	muscle atrophy	3/837	13/18493	0.0188007	0.490203	0.465013	IL15/IREB2/RPS6KB1	3
GO_BP_m1	GO:0046040	IMP metabolic process	3/837	13/18493	0.0188007	0.490203	0.465013	ADSS/GART/PPAT	3
GO_BP_m1	GO:0032456	endocytic recycling	5/837	35/18493	0.0197471	0.490203	0.465013	ARL4C/VPS50/VPS51/SNX4/RAB11FIP3	5
GO_BP_m1	GO:0048199	vesicle targeting, to, from or within Golgi	8/837	75/18493	0.0198363	0.490203	0.465013	PDCD6/TMED2/TMED10/LMAN1/TRAPPC2/TRAPPC10/SEC16B/MCFD2	8
GO_BP_m1	GO:0032784	regulation of DNA-templated transcription, elongation	6/837	48/18493	0.0205228	0.490203	0.465013	ZMYND11/ZNF326/GTF2F1/BTBD18/WDR61/CDK13	6
GO_BP_m1	GO:0051053	negative regulation of DNA metabolic process	13/837	152/18493	0.0207085	0.490203	0.465013	ERCC4/GATA3/FBXO5/HIST1H1B/HNRNPA1/ATM/RPS3/FAM129B/TERF1/ZNF91/TNKS2/HELB/ACVRL1	13
GO_BP_m1	GO:0006913	nucleocytoplasmic transport	25/837	357/18493	0.0208505	0.490203	0.465013	RNPS1/UHMK1/EIF4E/NUP160/SIRT1/SFN/HNRNPA1/HNRNPA2B1/NUP43/KPNA5/MAGOHB/NXF3/NUP107/THOC2/RBM4/RBM26/SRSF7/TSC1/XPO1/ZIC1/PABPN1/FYTTD1/GEMIN2/CBLB/SRSF11	25
GO_BP_m1	GO:0009123	nucleoside monophosphate metabolic process	23/837	322/18493	0.0211453	0.490203	0.465013	DNM1L/ADSS/DLG1/ENO1/GART/DMAC2L/GPI/ATP6/COX1/COX2/ND4/NDUFS4/ATP1B1/AK3/ATP5F1C/CMPK1/PFKFB4/CYCS/PPAT/FAM20C/FIGNL1/UQCRC2/TEFM	23
GO_BP_m1	GO:0034308	primary alcohol metabolic process	8/837	76/18493	0.0213222	0.490203	0.465013	ADH5/NAPEPLD/GDPD1/RDH8/RDH11/REST/BMP6/CBR4	8
GO_BP_m1	GO:1902305	regulation of sodium ion transmembrane transport	7/837	62/18493	0.0214929	0.490203	0.465013	DLG1/DNM2/DRD4/GPD1L/STK39/ATP1B1/FXYD5	7
GO_BP_m1	GO:0033081	regulation of T cell differentiation in thymus	4/837	24/18493	0.0214943	0.490203	0.465013	RASGRP1/CLPTM1/SOS1/ZC3H8	4
GO_BP_m1	GO:0031109	microtubule polymerization or depolymerization	10/837	106/18493	0.0218208	0.490203	0.465013	AKAP9/TOGARAM1/CLASP2/FBXO5/SKA2/NUMA1/SLAIN2/RPS3/ZNF207/MAP6D1	10
GO_BP_m1	GO:0030522	intracellular receptor signaling pathway	21/837	288/18493	0.0219096	0.490203	0.465013	NR2E3/CRY1/ESR1/UFL1/SIRT1/ALOX15B/PTPN22/NR6A1/ARRB2/PLIN5/UFM1/RNF125/RORA/SFRP1/TCF21/UBE2I/UBA5/RNF34/LBH/NRIP1/MED14	21
GO_BP_m1	GO:0032205	negative regulation of telomere maintenance	5/837	36/18493	0.0221031	0.490203	0.465013	ERCC4/HNRNPA1/ATM/TERF1/TNKS2	5
GO_BP_m1	GO:0033144	negative regulation of intracellular steroid hormone receptor signaling pathway	5/837	36/18493	0.0221031	0.490203	0.465013	CRY1/SIRT1/SFRP1/TCF21/LBH	5
GO_BP_m1	GO:0045841	negative regulation of mitotic metaphase/anaphase transition	5/837	36/18493	0.0221031	0.490203	0.465013	FBXO5/GEN1/ATM/ZNF207/BUB3	5
GO_BP_m1	GO:1901532	regulation of hematopoietic progenitor cell differentiation	5/837	36/18493	0.0221031	0.490203	0.465013	N4BP2L2/DHX36/GATA3/METTL3/SOS1	5
GO_BP_m1	GO:2000008	regulation of protein localization to cell surface	5/837	36/18493	0.0221031	0.490203	0.465013	GPD1L/LEPROTL1/GOPC/CD247/LRIG2	5
GO_BP_m1	GO:0031050	dsRNA processing	6/837	49/18493	0.0225206	0.490203	0.465013	ESR1/TUT4/HNRNPA2B1/PPP1R8/METTL3/PRKRA	6
GO_BP_m1	GO:0070918	production of small RNA involved in gene silencing by RNA	6/837	49/18493	0.0225206	0.490203	0.465013	ESR1/TUT4/HNRNPA2B1/PPP1R8/METTL3/PRKRA	6
GO_BP_m1	GO:0051169	nuclear transport	25/837	360/18493	0.0228228	0.490203	0.465013	RNPS1/UHMK1/EIF4E/NUP160/SIRT1/SFN/HNRNPA1/HNRNPA2B1/NUP43/KPNA5/MAGOHB/NXF3/NUP107/THOC2/RBM4/RBM26/SRSF7/TSC1/XPO1/ZIC1/PABPN1/FYTTD1/GEMIN2/CBLB/SRSF11	25
GO_BP_m1	GO:0006402	mRNA catabolic process	22/837	307/18493	0.0230075	0.490203	0.465013	HNRNPR/RNPS1/TENT4A/EXOSC8/TENT2/DHX36/TUT4/TARDBP/TNRC6A/ATM/CNOT4/EXOSC1/MAGOHB/METTL3/METTL14/RPS3/RPS5/RPS24/RPS27/XPO1/WDR61/ANGEL2	22
GO_BP_m1	GO:0009141	nucleoside triphosphate metabolic process	22/837	307/18493	0.0230075	0.490203	0.465013	DNM1L/GIMAP7/ENO1/DMAC2L/GPI/ITPA/ATP6/COX1/COX2/ND4/NDUFS4/ATP1B1/AK3/ATP5F1C/CMPK1/PFKFB4/CYCS/FAM20C/FIGNL1/UQCRC2/TEFM/ENTPD3	22
GO_BP_m1	GO:0032823	regulation of natural killer cell differentiation	3/837	14/18493	0.0231379	0.490203	0.465013	RASGRP1/IL15/PGLYRP1	3
GO_BP_m1	GO:0035358	regulation of peroxisome proliferator activated receptor signaling pathway	3/837	14/18493	0.0231379	0.490203	0.465013	SIRT1/ALOX15B/PLIN5	3
GO_BP_m1	GO:0072425	signal transduction involved in G2 DNA damage checkpoint	3/837	14/18493	0.0231379	0.490203	0.465013	ATM/RINT1/ABRAXAS1	3
GO_BP_m1	GO:0000724	double-strand break repair via homologous recombination	11/837	123/18493	0.0237845	0.490203	0.465013	NSMCE1/ERCC4/SMC5/GEN1/POLN/FIGNL1/SFPQ/NUCKS1/XRCC2/CDC7/HELB	11
GO_BP_m1	GO:0000280	nuclear division	28/837	416/18493	0.0240692	0.490203	0.465013	SMC2/CENPC/USP16/NEK6/TENT4A/ERCC4/CLASP2/SMC5/NCAPD3/FBXO5/MLH3/GEN1/ATM/NUMA1/ANAPC5/CCNJ/SLF2/FANCM/RAD1/FIGNL1/BTBD18/TERF1/ZNF207/MIS12/MASTL/CDK13/CDC23/BUB3	28
GO_BP_m1	GO:0001510	RNA methylation	8/837	78/18493	0.0245271	0.490203	0.465013	NSUN6/ZC3H13/TRMT13/CMTR2/METTL3/METTL14/TRMT11/TARBP1	8
GO_BP_m1	GO:0006278	RNA-dependent DNA biosynthetic process	8/837	78/18493	0.0245271	0.490203	0.465013	CCT8/FBXO4/HNRNPA1/ATM/PRKCQ/MAPK3/TERF1/TNKS2	8
GO_BP_m1	GO:0031145	anaphase-promoting complex-dependent catabolic process	5/837	37/18493	0.0246342	0.490203	0.465013	ANAPC16/FBXO5/ANAPC5/CDC23/BUB3	5
GO_BP_m1	GO:0038083	peptidyl-tyrosine autophosphorylation	5/837	37/18493	0.0246342	0.490203	0.465013	FYN/ITK/MAPK3/ROS1/TXK	5
GO_BP_m1	GO:1902100	negative regulation of metaphase/anaphase transition of cell cycle	5/837	37/18493	0.0246342	0.490203	0.465013	FBXO5/GEN1/ATM/ZNF207/BUB3	5
GO_BP_m1	GO:0032007	negative regulation of TOR signaling	6/837	50/18493	0.0246452	0.490203	0.465013	PDCD6/TNFAIP8L1/UBR1/SIRT1/ATM/TSC1	6
GO_BP_m1	GO:0008334	histone mRNA metabolic process	4/837	25/18493	0.0246964	0.490203	0.465013	TENT4A/LSM11/TENT2/ATM	4
GO_BP_m1	GO:0046856	phosphatidylinositol dephosphorylation	4/837	25/18493	0.0246964	0.490203	0.465013	SACM1L/INPP5E/MTMR9/MTMR3	4
GO_BP_m1	GO:0000725	recombinational repair	11/837	124/18493	0.0250754	0.490203	0.465013	NSMCE1/ERCC4/SMC5/GEN1/POLN/FIGNL1/SFPQ/NUCKS1/XRCC2/CDC7/HELB	11
GO_BP_m1	GO:2001020	regulation of response to DNA damage stimulus	16/837	206/18493	0.0252617	0.490203	0.465013	CRY1/PYHIN1/NSMCE1/ERCC4/SIRT1/FBXO5/FBXO4/ATM/USP47/SLF2/PSMD10/RINT1/RPS3/FIGNL1/ABRAXAS1/HELB	16
GO_BP_m1	GO:0000956	nuclear-transcribed mRNA catabolic process	16/837	207/18493	0.0262762	0.490203	0.465013	RNPS1/TENT4A/EXOSC8/TENT2/DHX36/TUT4/TNRC6A/ATM/CNOT4/EXOSC1/MAGOHB/RPS3/RPS5/RPS24/RPS27/WDR61	16
GO_BP_m1	GO:0036297	interstrand cross-link repair	6/837	51/18493	0.0268995	0.490203	0.465013	ERCC4/FANCF/POLN/ERCC6L2/FANCM/NUCKS1	6
GO_BP_m1	GO:0045620	negative regulation of lymphocyte differentiation	6/837	51/18493	0.0268995	0.490203	0.465013	JAK3/ZBTB7B/SFRP1/ZC3H8/RUNX3/PGLYRP1	6
GO_BP_m1	GO:0006417	regulation of translation	27/837	402/18493	0.0269983	0.490203	0.465013	HNRNPR/USP16/DNAJC24/UHMK1/DHX36/EIF4E/FASTKD2/TNRC6A/IREB2/SEPSECS/CDK5RAP1/PTCD3/MAPK3/METTL3/EIF5A2/METTL14/PURA/RBM3/RBM4/RPS3/RPS6KB1/SRP9/TIA1/TSC1/UNK/DPH6/SECISBP2L	27
GO_BP_m1	GO:0007585	respiratory gaseous exchange	7/837	65/18493	0.0271176	0.490203	0.465013	ADH5/FUT8/GLS/MAN2A1/SLC5A3/FTO/STK40	7
GO_BP_m1	GO:0006189	'de novo' IMP biosynthetic process	2/837	6/18493	0.0271796	0.490203	0.465013	GART/PPAT	2
GO_BP_m1	GO:0006498	N-terminal protein lipidation	2/837	6/18493	0.0271796	0.490203	0.465013	MAP6D1/NMT2	2
GO_BP_m1	GO:0010032	meiotic chromosome condensation	2/837	6/18493	0.0271796	0.490203	0.465013	SMC2/NCAPD3	2
GO_BP_m1	GO:0017196	N-terminal peptidyl-methionine acetylation	2/837	6/18493	0.0271796	0.490203	0.465013	NAA16/NAA25	2
GO_BP_m1	GO:0032344	regulation of aldosterone metabolic process	2/837	6/18493	0.0271796	0.490203	0.465013	REST/BMP6	2
GO_BP_m1	GO:0032347	regulation of aldosterone biosynthetic process	2/837	6/18493	0.0271796	0.490203	0.465013	REST/BMP6	2
GO_BP_m1	GO:0035964	COPI-coated vesicle budding	2/837	6/18493	0.0271796	0.490203	0.465013	TMED2/TMED10	2
GO_BP_m1	GO:0042791	5S class rRNA transcription by RNA polymerase III	2/837	6/18493	0.0271796	0.490203	0.465013	GTF3C2/GTF3C3	2
GO_BP_m1	GO:0042797	tRNA transcription by RNA polymerase III	2/837	6/18493	0.0271796	0.490203	0.465013	GTF3C2/GTF3C3	2
GO_BP_m1	GO:0043376	regulation of CD8-positive, alpha-beta T cell differentiation	2/837	6/18493	0.0271796	0.490203	0.465013	ZBTB7B/RUNX3	2
GO_BP_m1	GO:0048200	Golgi transport vesicle coating	2/837	6/18493	0.0271796	0.490203	0.465013	TMED2/TMED10	2
GO_BP_m1	GO:0048205	COPI coating of Golgi vesicle	2/837	6/18493	0.0271796	0.490203	0.465013	TMED2/TMED10	2
GO_BP_m1	GO:0060304	regulation of phosphatidylinositol dephosphorylation	2/837	6/18493	0.0271796	0.490203	0.465013	MTMR9/MTMR3	2
GO_BP_m1	GO:0060332	positive regulation of response to interferon-gamma	2/837	6/18493	0.0271796	0.490203	0.465013	TXK/NLRC5	2
GO_BP_m1	GO:0060335	positive regulation of interferon-gamma-mediated signaling pathway	2/837	6/18493	0.0271796	0.490203	0.465013	TXK/NLRC5	2
GO_BP_m1	GO:0060526	prostate glandular acinus morphogenesis	2/837	6/18493	0.0271796	0.490203	0.465013	ESR1/SFRP1	2
GO_BP_m1	GO:0060527	prostate epithelial cord arborization involved in prostate glandular acinus morphogenesis	2/837	6/18493	0.0271796	0.490203	0.465013	ESR1/SFRP1	2
GO_BP_m1	GO:0071440	regulation of histone H3-K14 acetylation	2/837	6/18493	0.0271796	0.490203	0.465013	SIRT1/GATA3	2
GO_BP_m1	GO:0071895	odontoblast differentiation	2/837	6/18493	0.0271796	0.490203	0.465013	DLX3/FAM20C	2
GO_BP_m1	GO:0099022	vesicle tethering	2/837	6/18493	0.0271796	0.490203	0.465013	WDR11/C17orf75	2
GO_BP_m1	GO:0140014	mitotic nuclear division	20/837	277/18493	0.0272391	0.490203	0.465013	SMC2/CENPC/USP16/NEK6/TENT4A/CLASP2/SMC5/NCAPD3/FBXO5/GEN1/ATM/NUMA1/ANAPC5/CCNJ/SLF2/ZNF207/MIS12/CDK13/CDC23/BUB3	20
GO_BP_m1	GO:0044344	cellular response to fibroblast growth factor stimulus	12/837	142/18493	0.02777	0.490203	0.465013	GATA3/FGF21/GTF2F1/HNRNPA1/HNRNPH1/POLR2K/MAPK3/FAM20C/SFRP1/TIA1/TIAL1/FGFBP1	12
GO_BP_m1	GO:0000963	mitochondrial RNA processing	3/837	15/18493	0.0279696	0.490203	0.465013	TRNT1/CDK5RAP1/PUS1	3
GO_BP_m1	GO:0006123	mitochondrial electron transport, cytochrome c to oxygen	3/837	15/18493	0.0279696	0.490203	0.465013	COX1/COX2/CYCS	3
GO_BP_m1	GO:0019646	aerobic electron transport chain	3/837	15/18493	0.0279696	0.490203	0.465013	COX1/COX2/CYCS	3
GO_BP_m1	GO:0042559	pteridine-containing compound biosynthetic process	3/837	15/18493	0.0279696	0.490203	0.465013	DHFR2/GART/MTHFD1	3
GO_BP_m1	GO:0043508	negative regulation of JUN kinase activity	3/837	15/18493	0.0279696	0.490203	0.465013	PTPN22/SFRP1/MAPK8IP1	3
GO_BP_m1	GO:0045618	positive regulation of keratinocyte differentiation	3/837	15/18493	0.0279696	0.490203	0.465013	ALOX15B/NUMA1/PRKCH	3
GO_BP_m1	GO:0045898	regulation of RNA polymerase II transcriptional preinitiation complex assembly	3/837	15/18493	0.0279696	0.490203	0.465013	ESR1/ATF7IP/CAND1	3
GO_BP_m1	GO:0046184	aldehyde biosynthetic process	3/837	15/18493	0.0279696	0.490203	0.465013	GPI/REST/BMP6	3
GO_BP_m1	GO:0046931	pore complex assembly	3/837	15/18493	0.0279696	0.490203	0.465013	CCT8/TMEM170A/NUP107	3
GO_BP_m1	GO:0050665	hydrogen peroxide biosynthetic process	3/837	15/18493	0.0279696	0.490203	0.465013	FYN/MPV17L/COX2	3
GO_BP_m1	GO:0060766	negative regulation of androgen receptor signaling pathway	3/837	15/18493	0.0279696	0.490203	0.465013	SIRT1/SFRP1/TCF21	3
GO_BP_m1	GO:0090141	positive regulation of mitochondrial fission	3/837	15/18493	0.0279696	0.490203	0.465013	DNM1L/DDHD2/DDHD1	3
GO_BP_m1	GO:1903358	regulation of Golgi organization	3/837	15/18493	0.0279696	0.490203	0.465013	AKAP9/DNM2/MAPK3	3
GO_BP_m1	GO:2000010	positive regulation of protein localization to cell surface	3/837	15/18493	0.0279696	0.490203	0.465013	GPD1L/CD247/LRIG2	3
GO_BP_m1	GO:2001185	regulation of CD8-positive, alpha-beta T cell activation	3/837	15/18493	0.0279696	0.490203	0.465013	ZBTB7B/RUNX3/MAPK8IP1	3
GO_BP_m1	GO:0031124	mRNA 3'-end processing	9/837	95/18493	0.0280299	0.490203	0.465013	RNPS1/LSM11/DHX36/MAGOHB/THOC2/SRSF7/SNRPA/PABPN1/SRSF11	9
GO_BP_m1	GO:0048194	Golgi vesicle budding	8/837	80/18493	0.0280546	0.490203	0.465013	PDCD6/TMED2/TMED10/LMAN1/TRAPPC2/TRAPPC10/SEC16B/MCFD2	8
GO_BP_m1	GO:0061157	mRNA destabilization	4/837	26/18493	0.028171	0.490203	0.465013	HNRNPR/DHX36/METTL3/METTL14	4
GO_BP_m1	GO:0032386	regulation of intracellular transport	28/837	422/18493	0.0282823	0.490203	0.465013	DNM1L/UBE2J2/UHMK1/RUFY3/SIRT1/FYN/SFN/KCNB1/LMAN1/NUMA1/MAPK3/RBM4/RINT1/SCP2/NAPB/RBM26/ARV1/STXBP2/SYN1/TNNT2/XPO1/ZIC1/ZFAND1/SNX4/SEC16B/PDCD5/EDEM1/C2CD5	28
GO_BP_m1	GO:0006333	chromatin assembly or disassembly	15/837	192/18493	0.0283161	0.490203	0.465013	CENPC/KAT6B/SHPRH/NAP1L5/HIST1H1B/NAP1L3/NFE2/HP1BP3/POLE3/MIS18BP1/GATAD1/RBBP4/SMARCC2/SMARCD3/HIST1H3I	15
GO_BP_m1	GO:0006323	DNA packaging	16/837	209/18493	0.0283962	0.490203	0.465013	SMC2/CENPC/TENT4A/NCAPD3/KAT6B/SHPRH/NAP1L5/HIST1H1B/NAP1L3/HP1BP3/POLE3/MIS18BP1/GATAD1/RBBP4/TNP2/HIST1H3I	16
GO_BP_m1	GO:0070897	transcription preinitiation complex assembly	6/837	52/18493	0.0292862	0.490203	0.465013	ESR1/RRN3/ATF7IP/CAND1/TAF11/GTF3C3	6
GO_BP_m1	GO:2000649	regulation of sodium ion transmembrane transporter activity	6/837	52/18493	0.0292862	0.490203	0.465013	DNM2/DRD4/GPD1L/STK39/ATP1B1/FXYD5	6
GO_BP_m1	GO:0034502	protein localization to chromosome	8/837	81/18493	0.0299435	0.490203	0.465013	CCT8/ESR1/HIST1H1B/SLF2/TERF1/MIS12/TNKS2/BUB3	8
GO_BP_m1	GO:0009205	purine ribonucleoside triphosphate metabolic process	20/837	280/18493	0.0300597	0.490203	0.465013	DNM1L/GIMAP7/ENO1/DMAC2L/GPI/ITPA/ATP6/COX1/COX2/ND4/NDUFS4/ATP1B1/AK3/ATP5F1C/PFKFB4/CYCS/FAM20C/FIGNL1/UQCRC2/TEFM	20
GO_BP_m1	GO:0033146	regulation of intracellular estrogen receptor signaling pathway	5/837	39/18493	0.0302364	0.490203	0.465013	ESR1/UFL1/UFM1/UBA5/LBH	5
GO_BP_m1	GO:0040019	positive regulation of embryonic development	5/837	39/18493	0.0302364	0.490203	0.465013	CLASP2/GATA3/UTP25/FAM129B/WNT1	5
GO_BP_m1	GO:2000816	negative regulation of mitotic sister chromatid separation	5/837	39/18493	0.0302364	0.490203	0.465013	FBXO5/GEN1/ATM/ZNF207/BUB3	5
GO_BP_m1	GO:0007030	Golgi organization	12/837	144/18493	0.0305129	0.490203	0.465013	AKAP9/TMED2/TMED10/DNM2/GOLGA8A/CLASP2/LMAN1/STX17/MAPK3/RINT1/COG3/SEC16B	12
GO_BP_m1	GO:0031122	cytoplasmic microtubule organization	6/837	53/18493	0.0318078	0.490203	0.465013	DLG1/CCDC88C/NUMA1/CEP126/SLAIN2/FIGNL1	6
GO_BP_m1	GO:0043501	skeletal muscle adaptation	4/837	27/18493	0.0319216	0.490203	0.465013	IL15/IREB2/RPS6KB1/GTF2IRD2	4
GO_BP_m1	GO:0043921	modulation by host of viral transcription	4/837	27/18493	0.0319216	0.490203	0.465013	TARDBP/REST/NUCKS1/TAF11	4
GO_BP_m1	GO:0052472	modulation by host of symbiont transcription	4/837	27/18493	0.0319216	0.490203	0.465013	TARDBP/REST/NUCKS1/TAF11	4
GO_BP_m1	GO:1904357	negative regulation of telomere maintenance via telomere lengthening	4/837	27/18493	0.0319216	0.490203	0.465013	ERCC4/HNRNPA1/TERF1/TNKS2	4
GO_BP_m1	GO:2000144	positive regulation of DNA-templated transcription, initiation	4/837	27/18493	0.0319216	0.490203	0.465013	DHX36/ESR1/CAND1/SRF	4
GO_BP_m1	GO:0007569	cell aging	10/837	113/18493	0.032216	0.490203	0.465013	AKT3/NEK6/SMC5/SIRT1/FBXO5/LIMS1/ATM/RBL1/SRF/WNT1	10
GO_BP_m1	GO:0043414	macromolecule methylation	21/837	300/18493	0.0322916	0.490203	0.465013	NSUN6/ZC3H13/SIRT1/SUZ12/FAM98A/GATA3/HIST1H1B/TRMT13/BCOR/PCMTD2/ATF7IP/CMTR2/METTL3/METTL14/TRMT11/SATB1/FAM129B/TARBP1/SETD6/WDR61/PAXBP1	21
GO_BP_m1	GO:1903829	positive regulation of cellular protein localization	22/837	318/18493	0.0324061	0.490203	0.465013	CCT8/UBE2J2/PYHIN1/CNST/DLG1/RUFY3/GPD1L/FYN/SFN/KCNB1/LRP4/NUMA1/PRKCH/ZIC1/ZFAND1/GLIS2/SEC16B/PDCD5/CD247/EDEM1/C2CD5/LRIG2	22
GO_BP_m1	GO:0031647	regulation of protein stability	19/837	265/18493	0.0327509	0.490203	0.465013	CCT8/PYHIN1/SIRT1/FBXO4/UTP25/HIST1H1B/CCDC88C/ATP1B1/USP47/CDKN2AIP/CDC37L1/MTMR9/TSC1/ZNF207/NAA16/COG3/TBRG1/PRKRA/USP34	19
GO_BP_m1	GO:0071103	DNA conformation change	20/837	283/18493	0.0330943	0.490203	0.465013	SMC2/CENPC/TENT4A/DHX36/NCAPD3/KAT6B/SHPRH/NAP1L5/HIST1H1B/HNRNPA2B1/NAP1L3/HP1BP3/POLE3/MIS18BP1/GATAD1/PURA/RBBP4/TNP2/HIST1H3I/HELB	20
GO_BP_m1	GO:0017148	negative regulation of translation	15/837	196/18493	0.0331527	0.490203	0.465013	HNRNPR/DHX36/EIF4E/TNRC6A/IREB2/METTL3/METTL14/PURA/RBM3/RBM4/RPS3/SRP9/TIA1/TSC1/UNK	15
GO_BP_m1	GO:0007076	mitotic chromosome condensation	3/837	16/18493	0.033293	0.490203	0.465013	SMC2/TENT4A/NCAPD3	3
GO_BP_m1	GO:0016973	poly(A)+ mRNA export from nucleus	3/837	16/18493	0.033293	0.490203	0.465013	NXF3/THOC2/PABPN1	3
GO_BP_m1	GO:0051447	negative regulation of meiotic cell cycle	3/837	16/18493	0.033293	0.490203	0.465013	FBXO5/PRKACB/RAD1	3
GO_BP_m1	GO:2000651	positive regulation of sodium ion transmembrane transporter activity	3/837	16/18493	0.033293	0.490203	0.465013	DNM2/DRD4/ATP1B1	3
GO_BP_m1	GO:0070317	negative regulation of G0 to G1 transition	5/837	40/18493	0.0333138	0.490203	0.465013	MGA/SUZ12/RBBP4/PHC3/CDC7	5
GO_BP_m1	GO:1905819	negative regulation of chromosome separation	5/837	40/18493	0.0333138	0.490203	0.465013	FBXO5/GEN1/ATM/ZNF207/BUB3	5
GO_BP_m1	GO:0042770	signal transduction in response to DNA damage	11/837	130/18493	0.0339058	0.490203	0.465013	CDKN1B/PYHIN1/SIRT1/SFN/GEN1/ATM/CNOT4/PSMD10/RINT1/WNT1/ABRAXAS1	11
GO_BP_m1	GO:1901796	regulation of signal transduction by p53 class mediator	11/837	130/18493	0.0339058	0.490203	0.465013	JMY/PYHIN1/SIRT1/ATM/RRN3/PSMD10/MEAF6/TAF11/RNF34/TAF15/DYRK2	11
GO_BP_m1	GO:1903321	negative regulation of protein modification by small protein conjugation or removal	8/837	83/18493	0.0339797	0.490203	0.465013	HMG20A/GLMN/CRY1/UFL1/FYN/FBXO5/ARRB2/RPS3	8
GO_BP_m1	GO:0032388	positive regulation of intracellular transport	16/837	214/18493	0.0342493	0.490203	0.465013	DNM1L/UBE2J2/RUFY3/FYN/SFN/KCNB1/NUMA1/SCP2/RBM26/ZIC1/ZFAND1/SNX4/SEC16B/PDCD5/EDEM1/C2CD5	16
GO_BP_m1	GO:0046148	pigment biosynthetic process	6/837	54/18493	0.0344666	0.490203	0.465013	GART/IREB2/MTHFD1/SLC11A2/PPAT/TRPC1	6
GO_BP_m1	GO:0033014	tetrapyrrole biosynthetic process	4/837	28/18493	0.0359507	0.490203	0.465013	MMAA/IREB2/SLC11A2/SUCLA2	4
GO_BP_m1	GO:0050779	RNA destabilization	4/837	28/18493	0.0359507	0.490203	0.465013	HNRNPR/DHX36/METTL3/METTL14	4
GO_BP_m1	GO:0052312	modulation of transcription in other organism involved in symbiotic interaction	4/837	28/18493	0.0359507	0.490203	0.465013	TARDBP/REST/NUCKS1/TAF11	4
GO_BP_m1	GO:0006368	transcription elongation from RNA polymerase II promoter	8/837	84/18493	0.0361298	0.490203	0.465013	ZMYND11/GTF2F1/GTF2H3/POLR2K/ELP2/BTBD18/WDR61/CDK13	8
GO_BP_m1	GO:0009199	ribonucleoside triphosphate metabolic process	20/837	286/18493	0.0363514	0.490203	0.465013	DNM1L/GIMAP7/ENO1/DMAC2L/GPI/ITPA/ATP6/COX1/COX2/ND4/NDUFS4/ATP1B1/AK3/ATP5F1C/PFKFB4/CYCS/FAM20C/FIGNL1/UQCRC2/TEFM	20
GO_BP_m1	GO:0010948	negative regulation of cell cycle process	21/837	304/18493	0.0364631	0.490203	0.465013	CDKN1B/MGA/SUZ12/FBXO5/SFN/GEN1/ATM/CNOT4/PKD2/USP47/RAD1/RBBP4/RBL1/RINT1/TERF1/WEE1/ZNF207/PHC3/CDC7/ABRAXAS1/BUB3	21
GO_BP_m1	GO:0071774	response to fibroblast growth factor	12/837	148/18493	0.0365741	0.490203	0.465013	GATA3/FGF21/GTF2F1/HNRNPA1/HNRNPH1/POLR2K/MAPK3/FAM20C/SFRP1/TIA1/TIAL1/FGFBP1	12
GO_BP_m1	GO:0042110	T cell activation	29/837	451/18493	0.0369046	0.490203	0.465013	RASGRP1/GLMN/CLPTM1/DLG1/NLRC3/FYN/PTPN22/GATA3/GPR18/IL6ST/IL15/ITK/JAK3/NFATC2/ZBTB7B/LAX1/PRKCQ/METTL3/RORA/RPS3/SATB1/BCL11B/SOS1/SRF/TSC1/WNT1/ZC3H8/RUNX3/MAPK8IP1	29
GO_BP_m1	GO:0001866	NK T cell proliferation	2/837	7/18493	0.0369237	0.490203	0.465013	IL15/ZBTB7B	2
GO_BP_m1	GO:0007253	cytoplasmic sequestering of NF-kappaB	2/837	7/18493	0.0369237	0.490203	0.465013	PSMD10/G3BP2	2
GO_BP_m1	GO:0009304	tRNA transcription	2/837	7/18493	0.0369237	0.490203	0.465013	GTF3C2/GTF3C3	2
GO_BP_m1	GO:0016078	tRNA catabolic process	2/837	7/18493	0.0369237	0.490203	0.465013	EXOSC8/SLFN13	2
GO_BP_m1	GO:0018344	protein geranylgeranylation	2/837	7/18493	0.0369237	0.490203	0.465013	FNTA/RABGGTB	2
GO_BP_m1	GO:0021861	forebrain radial glial cell differentiation	2/837	7/18493	0.0369237	0.490203	0.465013	METTL3/METTL14	2
GO_BP_m1	GO:0021902	commitment of neuronal cell to specific neuron type in forebrain	2/837	7/18493	0.0369237	0.490203	0.465013	FEZF2/BCL11B	2
GO_BP_m1	GO:0030953	astral microtubule organization	2/837	7/18493	0.0369237	0.490203	0.465013	DLG1/NUMA1	2
GO_BP_m1	GO:0032226	positive regulation of synaptic transmission, dopaminergic	2/837	7/18493	0.0369237	0.490203	0.465013	DRD4/ARRB2	2
GO_BP_m1	GO:0042439	ethanolamine-containing compound metabolic process	2/837	7/18493	0.0369237	0.490203	0.465013	NAPEPLD/GDPD1	2
GO_BP_m1	GO:0043983	histone H4-K12 acetylation	2/837	7/18493	0.0369237	0.490203	0.465013	JADE2/MEAF6	2
GO_BP_m1	GO:0044806	G-quadruplex DNA unwinding	2/837	7/18493	0.0369237	0.490203	0.465013	DHX36/HNRNPA2B1	2
GO_BP_m1	GO:0060687	regulation of branching involved in prostate gland morphogenesis	2/837	7/18493	0.0369237	0.490203	0.465013	ESR1/SFRP1	2
GO_BP_m1	GO:0061438	renal system vasculature morphogenesis	2/837	7/18493	0.0369237	0.490203	0.465013	PKD2/TCF21	2
GO_BP_m1	GO:0061439	kidney vasculature morphogenesis	2/837	7/18493	0.0369237	0.490203	0.465013	PKD2/TCF21	2
GO_BP_m1	GO:0061668	mitochondrial ribosome assembly	2/837	7/18493	0.0369237	0.490203	0.465013	FASTKD2/MRPS2	2
GO_BP_m1	GO:0070900	mitochondrial tRNA modification	2/837	7/18493	0.0369237	0.490203	0.465013	CDK5RAP1/PUS1	2
GO_BP_m1	GO:1900864	mitochondrial RNA modification	2/837	7/18493	0.0369237	0.490203	0.465013	CDK5RAP1/PUS1	2
GO_BP_m1	GO:1902715	positive regulation of interferon-gamma secretion	2/837	7/18493	0.0369237	0.490203	0.465013	RASGRP1/PTPN22	2
GO_BP_m1	GO:0048863	stem cell differentiation	15/837	199/18493	0.0371564	0.490203	0.465013	PDCD6/N4BP2L2/MSI2/DHX36/ESR1/GATA3/OCIAD1/MAPK3/METTL3/REST/SFRP1/SRF/SETD6/LBH/CDK13	15
GO_BP_m1	GO:0016233	telomere capping	6/837	55/18493	0.0372647	0.490203	0.465013	ERCC4/ATM/PRKCQ/MAPK3/TERF1/TNKS2	6
GO_BP_m1	GO:0032006	regulation of TOR signaling	9/837	100/18493	0.037298	0.490203	0.465013	AKT3/PDCD6/TNFAIP8L1/SLC38A9/UBR1/SIRT1/ATM/ROS1/TSC1	9
GO_BP_m1	GO:0009144	purine nucleoside triphosphate metabolic process	20/837	287/18493	0.037488	0.490203	0.465013	DNM1L/GIMAP7/ENO1/DMAC2L/GPI/ITPA/ATP6/COX1/COX2/ND4/NDUFS4/ATP1B1/AK3/ATP5F1C/PFKFB4/CYCS/FAM20C/FIGNL1/UQCRC2/TEFM	20
GO_BP_m1	GO:0006474	N-terminal protein amino acid acetylation	3/837	17/18493	0.0391022	0.490203	0.465013	NAA16/NAA40/NAA25	3
GO_BP_m1	GO:0006895	Golgi to endosome transport	3/837	17/18493	0.0391022	0.490203	0.465013	DOP1A/KLHL20/VPS13C	3
GO_BP_m1	GO:0042994	cytoplasmic sequestering of transcription factor	3/837	17/18493	0.0391022	0.490203	0.465013	PKD2/PSMD10/G3BP2	3
GO_BP_m1	GO:0046628	positive regulation of insulin receptor signaling pathway	3/837	17/18493	0.0391022	0.490203	0.465013	SIRT1/ZBTB7B/NUCKS1	3
GO_BP_m1	GO:0072643	interferon-gamma secretion	3/837	17/18493	0.0391022	0.490203	0.465013	RASGRP1/PTPN22/GATA3	3
GO_BP_m1	GO:1904355	positive regulation of telomere capping	3/837	17/18493	0.0391022	0.490203	0.465013	PRKCQ/MAPK3/TNKS2	3
GO_BP_m1	GO:0006476	protein deacetylation	9/837	101/18493	0.0393754	0.490203	0.465013	FNTA/SIRT1/ZBTB7B/BEX4/SMARCAD1/RBBP4/REST/SFPQ/HDAC11	9
GO_BP_m1	GO:0006900	vesicle budding from membrane	9/837	101/18493	0.0393754	0.490203	0.465013	PDCD6/TMED2/TMED10/DNM2/LMAN1/TRAPPC2/TRAPPC10/SEC16B/MCFD2	9
GO_BP_m1	GO:0046632	alpha-beta T cell differentiation	9/837	101/18493	0.0393754	0.490203	0.465013	GATA3/GPR18/ITK/JAK3/ZBTB7B/RORA/SATB1/BCL11B/RUNX3	9
GO_BP_m1	GO:0033048	negative regulation of mitotic sister chromatid segregation	5/837	42/18493	0.0400341	0.490203	0.465013	FBXO5/GEN1/ATM/ZNF207/BUB3	5
GO_BP_m1	GO:0043124	negative regulation of I-kappaB kinase/NF-kappaB signaling	5/837	42/18493	0.0400341	0.490203	0.465013	ZMYND11/NLRC3/ESR1/SIRT1/RORA	5
GO_BP_m1	GO:0090342	regulation of cell aging	6/837	56/18493	0.0402039	0.490203	0.465013	AKT3/NEK6/SIRT1/FBXO5/RBL1/WNT1	6
GO_BP_m1	GO:0060765	regulation of androgen receptor signaling pathway	4/837	29/18493	0.0402598	0.490203	0.465013	SIRT1/ARRB2/SFRP1/TCF21	4
GO_BP_m1	GO:0090200	positive regulation of release of cytochrome c from mitochondria	4/837	29/18493	0.0402598	0.490203	0.465013	DNM1L/MLLT11/CIDEB/PDCD5	4
GO_BP_m1	GO:0032543	mitochondrial translation	11/837	135/18493	0.0427828	0.490203	0.465013	MRPL52/FASTKD2/GATC/MRPL42/MRPS2/CDK5RAP1/PTCD3/MRPS14/MRPS25/MRPL32/GFM1	11
GO_BP_m1	GO:0031058	positive regulation of histone modification	8/837	87/18493	0.0431242	0.490203	0.465013	SIRT1/GATA3/HIST1H1B/ATM/ZBTB7B/MAPK3/WDR61/PAXBP1	8
GO_BP_m1	GO:1901888	regulation of cell junction assembly	8/837	87/18493	0.0431242	0.490203	0.465013	CLASP2/MACF1/IKBKB/LIMS1/PRKCH/SFRP1/TSC1/ACVRL1	8
GO_BP_m1	GO:0046626	regulation of insulin receptor signaling pathway	6/837	57/18493	0.0432857	0.490203	0.465013	SIRT1/ZBTB7B/PRKCQ/RPS6KB1/NUCKS1/TSC1	6
GO_BP_m1	GO:0031113	regulation of microtubule polymerization	5/837	43/18493	0.0436807	0.490203	0.465013	AKAP9/TOGARAM1/NUMA1/SLAIN2/RPS3	5
GO_BP_m1	GO:0031648	protein destabilization	5/837	43/18493	0.0436807	0.490203	0.465013	PYHIN1/SIRT1/FBXO4/UTP25/CCDC88C	5
GO_BP_m1	GO:0003016	respiratory system process	4/837	30/18493	0.0448491	0.490203	0.465013	ADH5/GLS/FTO/STK40	4
GO_BP_m1	GO:0006517	protein deglycosylation	4/837	30/18493	0.0448491	0.490203	0.465013	TRIM13/AGA/MAN2A1/EDEM1	4
GO_BP_m1	GO:0009303	rRNA transcription	4/837	30/18493	0.0448491	0.490203	0.465013	SPIN1/GTF3C2/NIFK/GTF3C3	4
GO_BP_m1	GO:0032786	positive regulation of DNA-templated transcription, elongation	4/837	30/18493	0.0448491	0.490203	0.465013	GTF2F1/BTBD18/WDR61/CDK13	4
GO_BP_m1	GO:0032814	regulation of natural killer cell activation	4/837	30/18493	0.0448491	0.490203	0.465013	RASGRP1/PTPN22/IL15/PGLYRP1	4
GO_BP_m1	GO:0046685	response to arsenic-containing substance	4/837	30/18493	0.0448491	0.490203	0.465013	DHX36/HNRNPA1/RBM4/ZFAND1	4
GO_BP_m1	GO:0000304	response to singlet oxygen	1/837	1/18493	0.0452604	0.490203	0.465013	FYN	1
GO_BP_m1	GO:0000415	negative regulation of histone H3-K36 methylation	1/837	1/18493	0.0452604	0.490203	0.465013	BCOR	1
GO_BP_m1	GO:0001543	ovarian follicle rupture	1/837	1/18493	0.0452604	0.490203	0.465013	NRIP1	1
GO_BP_m1	GO:0001680	tRNA 3'-terminal CCA addition	1/837	1/18493	0.0452604	0.490203	0.465013	TRNT1	1
GO_BP_m1	GO:0001697	histamine-induced gastric acid secretion	1/837	1/18493	0.0452604	0.490203	0.465013	HRH2	1
GO_BP_m1	GO:0002174	mammary stem cell proliferation	1/837	1/18493	0.0452604	0.490203	0.465013	LBH	1
GO_BP_m1	GO:0002299	alpha-beta intraepithelial T cell differentiation	1/837	1/18493	0.0452604	0.490203	0.465013	GPR18	1
GO_BP_m1	GO:0002300	CD8-positive, alpha-beta intraepithelial T cell differentiation	1/837	1/18493	0.0452604	0.490203	0.465013	GPR18	1
GO_BP_m1	GO:0006193	ITP catabolic process	1/837	1/18493	0.0452604	0.490203	0.465013	ITPA	1
GO_BP_m1	GO:0006343	establishment of chromatin silencing	1/837	1/18493	0.0452604	0.490203	0.465013	SIRT1	1
GO_BP_m1	GO:0006392	transcription elongation from mitochondrial promoter	1/837	1/18493	0.0452604	0.490203	0.465013	TEFM	1
GO_BP_m1	GO:0006781	succinyl-CoA pathway	1/837	1/18493	0.0452604	0.490203	0.465013	SUCLA2	1
GO_BP_m1	GO:0009203	ribonucleoside triphosphate catabolic process	1/837	1/18493	0.0452604	0.490203	0.465013	ITPA	1
GO_BP_m1	GO:0009207	purine ribonucleoside triphosphate catabolic process	1/837	1/18493	0.0452604	0.490203	0.465013	ITPA	1
GO_BP_m1	GO:0009646	response to absence of light	1/837	1/18493	0.0452604	0.490203	0.465013	TENT2	1
GO_BP_m1	GO:0010164	response to cesium ion	1/837	1/18493	0.0452604	0.490203	0.465013	CYP2R1	1
GO_BP_m1	GO:0010509	polyamine homeostasis	1/837	1/18493	0.0452604	0.490203	0.465013	EIF5A2	1
GO_BP_m1	GO:0015675	nickel cation transport	1/837	1/18493	0.0452604	0.490203	0.465013	SLC11A2	1
GO_BP_m1	GO:0015692	lead ion transport	1/837	1/18493	0.0452604	0.490203	0.465013	SLC11A2	1
GO_BP_m1	GO:0015787	UDP-glucuronic acid transmembrane transport	1/837	1/18493	0.0452604	0.490203	0.465013	SLC35D1	1
GO_BP_m1	GO:0015876	acetyl-CoA transport	1/837	1/18493	0.0452604	0.490203	0.465013	SLC33A1	1
GO_BP_m1	GO:0018009	N-terminal peptidyl-L-cysteine N-palmitoylation	1/837	1/18493	0.0452604	0.490203	0.465013	MAP6D1	1
GO_BP_m1	GO:0019242	methylglyoxal biosynthetic process	1/837	1/18493	0.0452604	0.490203	0.465013	GPI	1
GO_BP_m1	GO:0021576	hindbrain formation	1/837	1/18493	0.0452604	0.490203	0.465013	WNT1	1
GO_BP_m1	GO:0021588	cerebellum formation	1/837	1/18493	0.0452604	0.490203	0.465013	WNT1	1
GO_BP_m1	GO:0021732	midbrain-hindbrain boundary maturation	1/837	1/18493	0.0452604	0.490203	0.465013	WNT1	1
GO_BP_m1	GO:0022004	midbrain-hindbrain boundary maturation during brain development	1/837	1/18493	0.0452604	0.490203	0.465013	WNT1	1
GO_BP_m1	GO:0032887	regulation of spindle elongation	1/837	1/18493	0.0452604	0.490203	0.465013	NUMA1	1
GO_BP_m1	GO:0032888	regulation of mitotic spindle elongation	1/837	1/18493	0.0452604	0.490203	0.465013	NUMA1	1
GO_BP_m1	GO:0033396	beta-alanine biosynthetic process via 3-ureidopropionate	1/837	1/18493	0.0452604	0.490203	0.465013	UPB1	1
GO_BP_m1	GO:0034477	U6 snRNA 3'-end processing	1/837	1/18493	0.0452604	0.490203	0.465013	USB1	1
GO_BP_m1	GO:0035444	nickel cation transmembrane transport	1/837	1/18493	0.0452604	0.490203	0.465013	SLC11A2	1
GO_BP_m1	GO:0035644	phosphoanandamide dephosphorylation	1/837	1/18493	0.0452604	0.490203	0.465013	PTPN22	1
GO_BP_m1	GO:0036071	N-glycan fucosylation	1/837	1/18493	0.0452604	0.490203	0.465013	FUT8	1
GO_BP_m1	GO:0036179	osteoclast maturation	1/837	1/18493	0.0452604	0.490203	0.465013	FAM20C	1
GO_BP_m1	GO:0036520	astrocyte-dopaminergic neuron signaling	1/837	1/18493	0.0452604	0.490203	0.465013	WNT1	1
GO_BP_m1	GO:0042999	regulation of Golgi to plasma membrane CFTR protein transport	1/837	1/18493	0.0452604	0.490203	0.465013	GOPC	1
GO_BP_m1	GO:0043002	negative regulation of Golgi to plasma membrane CFTR protein transport	1/837	1/18493	0.0452604	0.490203	0.465013	GOPC	1
GO_BP_m1	GO:0043004	cytoplasmic sequestering of CFTR protein	1/837	1/18493	0.0452604	0.490203	0.465013	GOPC	1
GO_BP_m1	GO:0044128	positive regulation of growth of symbiont in host	1/837	1/18493	0.0452604	0.490203	0.465013	OSBP	1
GO_BP_m1	GO:0044148	positive regulation of growth of symbiont involved in interaction with host	1/837	1/18493	0.0452604	0.490203	0.465013	OSBP	1
GO_BP_m1	GO:0044332	Wnt signaling pathway involved in dorsal/ventral axis specification	1/837	1/18493	0.0452604	0.490203	0.465013	SFRP1	1
GO_BP_m1	GO:0044345	stromal-epithelial cell signaling involved in prostate gland development	1/837	1/18493	0.0452604	0.490203	0.465013	SFRP1	1
GO_BP_m1	GO:0045062	extrathymic T cell selection	1/837	1/18493	0.0452604	0.490203	0.465013	IL15	1
GO_BP_m1	GO:0045081	negative regulation of interleukin-10 biosynthetic process	1/837	1/18493	0.0452604	0.490203	0.465013	TRIB2	1
GO_BP_m1	GO:0045219	regulation of FasL biosynthetic process	1/837	1/18493	0.0452604	0.490203	0.465013	JAK3	1
GO_BP_m1	GO:0045221	negative regulation of FasL biosynthetic process	1/837	1/18493	0.0452604	0.490203	0.465013	JAK3	1
GO_BP_m1	GO:0046105	thymidine biosynthetic process	1/837	1/18493	0.0452604	0.490203	0.465013	DHFR2	1
GO_BP_m1	GO:0046120	deoxyribonucleoside biosynthetic process	1/837	1/18493	0.0452604	0.490203	0.465013	DHFR2	1
GO_BP_m1	GO:0046126	pyrimidine deoxyribonucleoside biosynthetic process	1/837	1/18493	0.0452604	0.490203	0.465013	DHFR2	1
GO_BP_m1	GO:0046491	L-methylmalonyl-CoA metabolic process	1/837	1/18493	0.0452604	0.490203	0.465013	MCEE	1
GO_BP_m1	GO:0046587	positive regulation of calcium-dependent cell-cell adhesion	1/837	1/18493	0.0452604	0.490203	0.465013	KIFAP3	1
GO_BP_m1	GO:0046588	negative regulation of calcium-dependent cell-cell adhesion	1/837	1/18493	0.0452604	0.490203	0.465013	FXYD5	1
GO_BP_m1	GO:0048874	host-mediated regulation of intestinal microbiota composition	1/837	1/18493	0.0452604	0.490203	0.465013	NAPEPLD	1
GO_BP_m1	GO:0051141	negative regulation of NK T cell proliferation	1/837	1/18493	0.0452604	0.490203	0.465013	ZBTB7B	1
GO_BP_m1	GO:0051316	attachment of spindle microtubules to kinetochore involved in meiotic chromosome segregation	1/837	1/18493	0.0452604	0.490203	0.465013	CENPC	1
GO_BP_m1	GO:0051455	attachment of spindle microtubules to kinetochore involved in homologous chromosome segregation	1/837	1/18493	0.0452604	0.490203	0.465013	CENPC	1
GO_BP_m1	GO:0055048	anastral spindle assembly	1/837	1/18493	0.0452604	0.490203	0.465013	NUMA1	1
GO_BP_m1	GO:0060989	lipid tube assembly involved in organelle fusion	1/837	1/18493	0.0452604	0.490203	0.465013	PCDHGA3	1
GO_BP_m1	GO:0061400	positive regulation of transcription from RNA polymerase II promoter in response to calcium ion	1/837	1/18493	0.0452604	0.490203	0.465013	CARF	1
GO_BP_m1	GO:0061481	response to TNF agonist	1/837	1/18493	0.0452604	0.490203	0.465013	RPS3	1
GO_BP_m1	GO:0070060	'de novo' actin filament nucleation	1/837	1/18493	0.0452604	0.490203	0.465013	JMY	1
GO_BP_m1	GO:0070627	ferrous iron import	1/837	1/18493	0.0452604	0.490203	0.465013	SLC11A2	1
GO_BP_m1	GO:0070869	heterochromatin assembly involved in chromatin silencing	1/837	1/18493	0.0452604	0.490203	0.465013	POLE3	1
GO_BP_m1	GO:0070902	mitochondrial tRNA pseudouridine synthesis	1/837	1/18493	0.0452604	0.490203	0.465013	PUS1	1
GO_BP_m1	GO:0071245	cellular response to carbon monoxide	1/837	1/18493	0.0452604	0.490203	0.465013	DNM2	1
GO_BP_m1	GO:0071441	negative regulation of histone H3-K14 acetylation	1/837	1/18493	0.0452604	0.490203	0.465013	SIRT1	1
GO_BP_m1	GO:0071464	cellular response to hydrostatic pressure	1/837	1/18493	0.0452604	0.490203	0.465013	PKD2	1
GO_BP_m1	GO:0071485	cellular response to absence of light	1/837	1/18493	0.0452604	0.490203	0.465013	TENT2	1
GO_BP_m1	GO:0071529	cementum mineralization	1/837	1/18493	0.0452604	0.490203	0.465013	ALPL	1
GO_BP_m1	GO:0071573	shelterin complex assembly	1/837	1/18493	0.0452604	0.490203	0.465013	TERF1	1
GO_BP_m1	GO:0071678	olfactory bulb axon guidance	1/837	1/18493	0.0452604	0.490203	0.465013	BCL11B	1
GO_BP_m1	GO:0071765	nuclear inner membrane organization	1/837	1/18493	0.0452604	0.490203	0.465013	TARDBP	1
GO_BP_m1	GO:0071988	protein localization to spindle pole body	1/837	1/18493	0.0452604	0.490203	0.465013	NUMA1	1
GO_BP_m1	GO:0072055	renal cortex development	1/837	1/18493	0.0452604	0.490203	0.465013	PKD2	1
GO_BP_m1	GO:0072059	cortical collecting duct development	1/837	1/18493	0.0452604	0.490203	0.465013	PKD2	1
GO_BP_m1	GO:0072214	metanephric cortex development	1/837	1/18493	0.0452604	0.490203	0.465013	PKD2	1
GO_BP_m1	GO:0072219	metanephric cortical collecting duct development	1/837	1/18493	0.0452604	0.490203	0.465013	PKD2	1
GO_BP_m1	GO:0072704	response to mercaptoethanol	1/837	1/18493	0.0452604	0.490203	0.465013	IREB2	1
GO_BP_m1	GO:0072705	cellular response to mercaptoethanol	1/837	1/18493	0.0452604	0.490203	0.465013	IREB2	1
GO_BP_m1	GO:0090044	positive regulation of tubulin deacetylation	1/837	1/18493	0.0452604	0.490203	0.465013	FNTA	1
GO_BP_m1	GO:0090246	convergent extension involved in somitogenesis	1/837	1/18493	0.0452604	0.490203	0.465013	SFRP1	1
GO_BP_m1	GO:0097036	regulation of plasma membrane sterol distribution	1/837	1/18493	0.0452604	0.490203	0.465013	ARV1	1
GO_BP_m1	GO:0097086	amniotic stem cell differentiation	1/837	1/18493	0.0452604	0.490203	0.465013	REST	1
GO_BP_m1	GO:0097298	regulation of nucleus size	1/837	1/18493	0.0452604	0.490203	0.465013	HP1BP3	1
GO_BP_m1	GO:0097310	cap2 mRNA methylation	1/837	1/18493	0.0452604	0.490203	0.465013	CMTR2	1
GO_BP_m1	GO:0099040	ceramide translocation	1/837	1/18493	0.0452604	0.490203	0.465013	ABCB1	1
GO_BP_m1	GO:0110028	positive regulation of mitotic spindle organization	1/837	1/18493	0.0452604	0.490203	0.465013	NUMA1	1
GO_BP_m1	GO:1901373	lipid hydroperoxide transport	1/837	1/18493	0.0452604	0.490203	0.465013	SCP2	1
GO_BP_m1	GO:1901631	positive regulation of presynaptic membrane organization	1/837	1/18493	0.0452604	0.490203	0.465013	LRP4	1
GO_BP_m1	GO:1902064	regulation of transcription from RNA polymerase II promoter involved in spermatogenesis	1/837	1/18493	0.0452604	0.490203	0.465013	DHX36	1
GO_BP_m1	GO:1902071	regulation of hypoxia-inducible factor-1alpha signaling pathway	1/837	1/18493	0.0452604	0.490203	0.465013	RWDD3	1
GO_BP_m1	GO:1902073	positive regulation of hypoxia-inducible factor-1alpha signaling pathway	1/837	1/18493	0.0452604	0.490203	0.465013	RWDD3	1
GO_BP_m1	GO:1902363	regulation of protein localization to spindle pole body	1/837	1/18493	0.0452604	0.490203	0.465013	NUMA1	1
GO_BP_m1	GO:1902365	positive regulation of protein localization to spindle pole body	1/837	1/18493	0.0452604	0.490203	0.465013	NUMA1	1
GO_BP_m1	GO:1902546	positive regulation of DNA N-glycosylase activity	1/837	1/18493	0.0452604	0.490203	0.465013	RPS3	1
GO_BP_m1	GO:1902846	positive regulation of mitotic spindle elongation	1/837	1/18493	0.0452604	0.490203	0.465013	NUMA1	1
GO_BP_m1	GO:1903182	regulation of SUMO transferase activity	1/837	1/18493	0.0452604	0.490203	0.465013	UBE2I	1
GO_BP_m1	GO:1903406	regulation of sodium:potassium-exchanging ATPase activity	1/837	1/18493	0.0452604	0.490203	0.465013	DNM2	1
GO_BP_m1	GO:1903408	positive regulation of sodium:potassium-exchanging ATPase activity	1/837	1/18493	0.0452604	0.490203	0.465013	DNM2	1
GO_BP_m1	GO:1903636	regulation of protein import into mitochondrial outer membrane	1/837	1/18493	0.0452604	0.490203	0.465013	PDCD5	1
GO_BP_m1	GO:1903638	positive regulation of protein import into mitochondrial outer membrane	1/837	1/18493	0.0452604	0.490203	0.465013	PDCD5	1
GO_BP_m1	GO:1903645	negative regulation of chaperone-mediated protein folding	1/837	1/18493	0.0452604	0.490203	0.465013	PDCD5	1
GO_BP_m1	GO:1903755	positive regulation of SUMO transferase activity	1/837	1/18493	0.0452604	0.490203	0.465013	UBE2I	1
GO_BP_m1	GO:1904247	positive regulation of polynucleotide adenylyltransferase activity	1/837	1/18493	0.0452604	0.490203	0.465013	PABPN1	1
GO_BP_m1	GO:1904677	positive regulation of somatic stem cell division	1/837	1/18493	0.0452604	0.490203	0.465013	LBH	1
GO_BP_m1	GO:1904790	regulation of shelterin complex assembly	1/837	1/18493	0.0452604	0.490203	0.465013	TERF1	1
GO_BP_m1	GO:1904792	positive regulation of shelterin complex assembly	1/837	1/18493	0.0452604	0.490203	0.465013	TERF1	1
GO_BP_m1	GO:1904850	negative regulation of establishment of protein localization to telomere	1/837	1/18493	0.0452604	0.490203	0.465013	TERF1	1
GO_BP_m1	GO:1904910	regulation of establishment of RNA localization to telomere	1/837	1/18493	0.0452604	0.490203	0.465013	TERF1	1
GO_BP_m1	GO:1904911	negative regulation of establishment of RNA localization to telomere	1/837	1/18493	0.0452604	0.490203	0.465013	TERF1	1
GO_BP_m1	GO:1904913	regulation of establishment of protein-containing complex localization to telomere	1/837	1/18493	0.0452604	0.490203	0.465013	TERF1	1
GO_BP_m1	GO:1904914	negative regulation of establishment of protein-containing complex localization to telomere	1/837	1/18493	0.0452604	0.490203	0.465013	TERF1	1
GO_BP_m1	GO:1905089	regulation of parkin-mediated stimulation of mitophagy in response to mitochondrial depolarization	1/837	1/18493	0.0452604	0.490203	0.465013	VPS13C	1
GO_BP_m1	GO:1905090	negative regulation of parkin-mediated stimulation of mitophagy in response to mitochondrial depolarization	1/837	1/18493	0.0452604	0.490203	0.465013	VPS13C	1
GO_BP_m1	GO:1905255	regulation of RNA binding transcription factor activity	1/837	1/18493	0.0452604	0.490203	0.465013	NUCKS1	1
GO_BP_m1	GO:1905277	negative regulation of epithelial tube formation	1/837	1/18493	0.0452604	0.490203	0.465013	GATA3	1
GO_BP_m1	GO:1905430	cellular response to glycine	1/837	1/18493	0.0452604	0.490203	0.465013	FYN	1
GO_BP_m1	GO:1905767	regulation of double-stranded telomeric DNA binding	1/837	1/18493	0.0452604	0.490203	0.465013	ERCC4	1
GO_BP_m1	GO:1905768	negative regulation of double-stranded telomeric DNA binding	1/837	1/18493	0.0452604	0.490203	0.465013	ERCC4	1
GO_BP_m1	GO:1905843	regulation of cellular response to gamma radiation	1/837	1/18493	0.0452604	0.490203	0.465013	ATM	1
GO_BP_m1	GO:1990390	protein K33-linked ubiquitination	1/837	1/18493	0.0452604	0.490203	0.465013	KLHL20	1
GO_BP_m1	GO:1990603	dark adaptation	1/837	1/18493	0.0452604	0.490203	0.465013	TENT2	1
GO_BP_m1	GO:1990729	primary miRNA modification	1/837	1/18493	0.0452604	0.490203	0.465013	METTL3	1
GO_BP_m1	GO:1990744	primary miRNA methylation	1/837	1/18493	0.0452604	0.490203	0.465013	METTL3	1
GO_BP_m1	GO:1990968	modulation by host of RNA binding by virus	1/837	1/18493	0.0452604	0.490203	0.465013	NUCKS1	1
GO_BP_m1	GO:1990969	modulation by host of viral RNA-binding transcription factor activity	1/837	1/18493	0.0452604	0.490203	0.465013	NUCKS1	1
GO_BP_m1	GO:2000053	regulation of Wnt signaling pathway involved in dorsal/ventral axis specification	1/837	1/18493	0.0452604	0.490203	0.465013	SFRP1	1
GO_BP_m1	GO:2000054	negative regulation of Wnt signaling pathway involved in dorsal/ventral axis specification	1/837	1/18493	0.0452604	0.490203	0.465013	SFRP1	1
GO_BP_m1	GO:2000080	negative regulation of canonical Wnt signaling pathway involved in controlling type B pancreatic cell proliferation	1/837	1/18493	0.0452604	0.490203	0.465013	SFRP1	1
GO_BP_m1	GO:2000101	regulation of mammary stem cell proliferation	1/837	1/18493	0.0452604	0.490203	0.465013	LBH	1
GO_BP_m1	GO:2000103	positive regulation of mammary stem cell proliferation	1/837	1/18493	0.0452604	0.490203	0.465013	LBH	1
GO_BP_m1	GO:2000569	regulation of T-helper 2 cell activation	1/837	1/18493	0.0452604	0.490203	0.465013	PRKCQ	1
GO_BP_m1	GO:2000570	positive regulation of T-helper 2 cell activation	1/837	1/18493	0.0452604	0.490203	0.465013	PRKCQ	1
GO_BP_m1	GO:2000606	regulation of cell proliferation involved in mesonephros development	1/837	1/18493	0.0452604	0.490203	0.465013	GATA3	1
GO_BP_m1	GO:2000607	negative regulation of cell proliferation involved in mesonephros development	1/837	1/18493	0.0452604	0.490203	0.465013	GATA3	1
GO_BP_m1	GO:2000616	negative regulation of histone H3-K9 acetylation	1/837	1/18493	0.0452604	0.490203	0.465013	ZNF451	1
GO_BP_m1	GO:2000626	negative regulation of miRNA catabolic process	1/837	1/18493	0.0452604	0.490203	0.465013	TENT2	1
GO_BP_m1	GO:2000629	negative regulation of miRNA metabolic process	1/837	1/18493	0.0452604	0.490203	0.465013	TENT2	1
GO_BP_m1	GO:2000640	positive regulation of SREBP signaling pathway	1/837	1/18493	0.0452604	0.490203	0.465013	ZBTB7B	1
GO_BP_m1	GO:2000654	regulation of cellular response to testosterone stimulus	1/837	1/18493	0.0452604	0.490203	0.465013	SIRT1	1
GO_BP_m1	GO:2000655	negative regulation of cellular response to testosterone stimulus	1/837	1/18493	0.0452604	0.490203	0.465013	SIRT1	1
GO_BP_m1	GO:2000656	regulation of apolipoprotein binding	1/837	1/18493	0.0452604	0.490203	0.465013	MAPK3	1
GO_BP_m1	GO:2000657	negative regulation of apolipoprotein binding	1/837	1/18493	0.0452604	0.490203	0.465013	MAPK3	1
GO_BP_m1	GO:2000699	fibroblast growth factor receptor signaling pathway involved in ureteric bud formation	1/837	1/18493	0.0452604	0.490203	0.465013	GATA3	1
GO_BP_m1	GO:2000701	glial cell-derived neurotrophic factor receptor signaling pathway involved in ureteric bud formation	1/837	1/18493	0.0452604	0.490203	0.465013	GATA3	1
GO_BP_m1	GO:2000702	regulation of fibroblast growth factor receptor signaling pathway involved in ureteric bud formation	1/837	1/18493	0.0452604	0.490203	0.465013	GATA3	1
GO_BP_m1	GO:2000703	negative regulation of fibroblast growth factor receptor signaling pathway involved in ureteric bud formation	1/837	1/18493	0.0452604	0.490203	0.465013	GATA3	1
GO_BP_m1	GO:2000706	negative regulation of dense core granule biogenesis	1/837	1/18493	0.0452604	0.490203	0.465013	REST	1
GO_BP_m1	GO:2000733	regulation of glial cell-derived neurotrophic factor receptor signaling pathway involved in ureteric bud formation	1/837	1/18493	0.0452604	0.490203	0.465013	GATA3	1
GO_BP_m1	GO:2000734	negative regulation of glial cell-derived neurotrophic factor receptor signaling pathway involved in ureteric bud formation	1/837	1/18493	0.0452604	0.490203	0.465013	GATA3	1
GO_BP_m1	GO:2000740	negative regulation of mesenchymal stem cell differentiation	1/837	1/18493	0.0452604	0.490203	0.465013	REST	1
GO_BP_m1	GO:2000797	regulation of amniotic stem cell differentiation	1/837	1/18493	0.0452604	0.490203	0.465013	REST	1
GO_BP_m1	GO:2000798	negative regulation of amniotic stem cell differentiation	1/837	1/18493	0.0452604	0.490203	0.465013	REST	1
GO_BP_m1	GO:2001272	positive regulation of cysteine-type endopeptidase activity involved in execution phase of apoptosis	1/837	1/18493	0.0452604	0.490203	0.465013	RPS3	1
GO_BP_m1	GO:0051262	protein tetramerization	12/837	153/18493	0.0452889	0.490203	0.465013	DNM1L/USP16/CRYZ/GLS/LRP4/EVL/PKD2/PPAT/TRPM7/HIST1H3I/CBR4/CD247	12
GO_BP_m1	GO:0032200	telomere organization	13/837	170/18493	0.0453764	0.490203	0.465013	CCT8/DHX36/ERCC4/SMC5/FBXO4/HNRNPA1/HNRNPA2B1/ATM/PRKCQ/MAPK3/TERF1/TNKS2/HIST1H3I	13
GO_BP_m1	GO:0006450	regulation of translational fidelity	3/837	18/18493	0.0453889	0.490203	0.465013	GATC/CDK5RAP1/RPS5	3
GO_BP_m1	GO:0007194	negative regulation of adenylate cyclase activity	3/837	18/18493	0.0453889	0.490203	0.465013	AKAP9/GRM2/PALM	3
GO_BP_m1	GO:0032042	mitochondrial DNA metabolic process	3/837	18/18493	0.0453889	0.490203	0.465013	POLG2/PRIMPOL/SSBP1	3
GO_BP_m1	GO:0071243	cellular response to arsenic-containing substance	3/837	18/18493	0.0453889	0.490203	0.465013	DHX36/HNRNPA1/ZFAND1	3
GO_BP_m1	GO:2000001	regulation of DNA damage checkpoint	3/837	18/18493	0.0453889	0.490203	0.465013	CRY1/FBXO4/RINT1	3
GO_BP_m1	GO:2000269	regulation of fibroblast apoptotic process	3/837	18/18493	0.0453889	0.490203	0.465013	SFRP1/XRCC2/API5	3
GO_BP_m1	GO:0070125	mitochondrial translational elongation	8/837	88/18493	0.0456408	0.490203	0.465013	MRPL52/MRPL42/MRPS2/PTCD3/MRPS14/MRPS25/MRPL32/GFM1	8
GO_BP_m1	GO:0045727	positive regulation of translation	10/837	120/18493	0.0456751	0.490203	0.465013	USP16/UHMK1/DHX36/FASTKD2/CDK5RAP1/MAPK3/METTL3/EIF5A2/RBM3/RPS6KB1	10
GO_BP_m1	GO:0045580	regulation of T cell differentiation	11/837	137/18493	0.0467442	0.490203	0.465013	RASGRP1/CLPTM1/GATA3/IL15/JAK3/NFATC2/ZBTB7B/METTL3/SOS1/ZC3H8/RUNX3	11
GO_BP_m1	GO:0051250	negative regulation of lymphocyte activation	11/837	137/18493	0.0467442	0.490203	0.465013	GLMN/DLG1/PTPN22/JAK3/ATM/ZBTB7B/LAX1/SFRP1/ZC3H8/RUNX3/PGLYRP1	11
GO_BP_m1	GO:0006081	cellular aldehyde metabolic process	7/837	73/18493	0.0467702	0.490203	0.465013	ADH5/GPI/RDH11/PGD/REST/RPE/BMP6	7
GO_BP_m1	GO:0031397	negative regulation of protein ubiquitination	7/837	73/18493	0.0467702	0.490203	0.465013	GLMN/CRY1/UFL1/FYN/FBXO5/ARRB2/RPS3	7
GO_BP_m1	GO:0072401	signal transduction involved in DNA integrity checkpoint	7/837	73/18493	0.0467702	0.490203	0.465013	CDKN1B/SFN/GEN1/ATM/CNOT4/RINT1/ABRAXAS1	7
GO_BP_m1	GO:0072422	signal transduction involved in DNA damage checkpoint	7/837	73/18493	0.0467702	0.490203	0.465013	CDKN1B/SFN/GEN1/ATM/CNOT4/RINT1/ABRAXAS1	7
GO_BP_m1	GO:0033046	negative regulation of sister chromatid segregation	5/837	44/18493	0.04752	0.490203	0.465013	FBXO5/GEN1/ATM/ZNF207/BUB3	5
GO_BP_m1	GO:0046782	regulation of viral transcription	5/837	44/18493	0.04752	0.490203	0.465013	TRIM13/TARDBP/REST/NUCKS1/TAF11	5
GO_BP_m1	GO:0061014	positive regulation of mRNA catabolic process	5/837	44/18493	0.04752	0.490203	0.465013	HNRNPR/DHX36/TNRC6A/METTL3/METTL14	5
GO_BP_m1	GO:0070316	regulation of G0 to G1 transition	5/837	44/18493	0.04752	0.490203	0.465013	MGA/SUZ12/RBBP4/PHC3/CDC7	5
GO_BP_m1	GO:0001865	NK T cell differentiation	2/837	8/18493	0.0477782	0.490203	0.465013	ITK/ZBTB7B	2
GO_BP_m1	GO:0006072	glycerol-3-phosphate metabolic process	2/837	8/18493	0.0477782	0.490203	0.465013	GPD1L/GK5	2
GO_BP_m1	GO:0007144	female meiosis I	2/837	8/18493	0.0477782	0.490203	0.465013	FBXO5/MLH3	2
GO_BP_m1	GO:0010727	negative regulation of hydrogen peroxide metabolic process	2/837	8/18493	0.0477782	0.490203	0.465013	FYN/MPV17L	2
GO_BP_m1	GO:0017182	peptidyl-diphthamide metabolic process	2/837	8/18493	0.0477782	0.490203	0.465013	DNAJC24/DPH6	2
GO_BP_m1	GO:0017183	peptidyl-diphthamide biosynthetic process from peptidyl-histidine	2/837	8/18493	0.0477782	0.490203	0.465013	DNAJC24/DPH6	2
GO_BP_m1	GO:0032071	regulation of endodeoxyribonuclease activity	2/837	8/18493	0.0477782	0.490203	0.465013	SIRT1/RPS3	2
GO_BP_m1	GO:0032825	positive regulation of natural killer cell differentiation	2/837	8/18493	0.0477782	0.490203	0.465013	RASGRP1/IL15	2
GO_BP_m1	GO:0033129	positive regulation of histone phosphorylation	2/837	8/18493	0.0477782	0.490203	0.465013	ATM/MAPK3	2
GO_BP_m1	GO:0034091	regulation of maintenance of sister chromatid cohesion	2/837	8/18493	0.0477782	0.490203	0.465013	SMC5/SLF2	2
GO_BP_m1	GO:0034182	regulation of maintenance of mitotic sister chromatid cohesion	2/837	8/18493	0.0477782	0.490203	0.465013	SMC5/SLF2	2
GO_BP_m1	GO:0035912	dorsal aorta morphogenesis	2/837	8/18493	0.0477782	0.490203	0.465013	SRF/ACVRL1	2
GO_BP_m1	GO:0038114	interleukin-21-mediated signaling pathway	2/837	8/18493	0.0477782	0.490203	0.465013	JAK3/STAT4	2
GO_BP_m1	GO:0042996	regulation of Golgi to plasma membrane protein transport	2/837	8/18493	0.0477782	0.490203	0.465013	CNST/GOPC	2
GO_BP_m1	GO:0048664	neuron fate determination	2/837	8/18493	0.0477782	0.490203	0.465013	FEZF2/WNT1	2
GO_BP_m1	GO:0070327	thyroid hormone transport	2/837	8/18493	0.0477782	0.490203	0.465013	SLC16A10/SERPINA7	2
GO_BP_m1	GO:0098756	response to interleukin-21	2/837	8/18493	0.0477782	0.490203	0.465013	JAK3/STAT4	2
GO_BP_m1	GO:0098757	cellular response to interleukin-21	2/837	8/18493	0.0477782	0.490203	0.465013	JAK3/STAT4	2
GO_BP_m1	GO:1903286	regulation of potassium ion import	2/837	8/18493	0.0477782	0.490203	0.465013	DLG1/ATP1B1	2
GO_BP_m1	GO:1904354	negative regulation of telomere capping	2/837	8/18493	0.0477782	0.490203	0.465013	ERCC4/ATM	2
GO_BP_m1	GO:0009156	ribonucleoside monophosphate biosynthetic process	12/837	155/18493	0.0491455	0.503359	0.477493	ADSS/ENO1/GART/DMAC2L/GPI/ATP6/COX2/AK3/ATP5F1C/CMPK1/PFKFB4/PPAT	12
GO_BP_m1	GO:0009896	positive regulation of catabolic process	26/837	407/18493	0.049297	0.504039	0.478138	TRIM13/HNRNPR/CDKN1B/SOCS4/PYHIN1/TMTC3/DHX36/SIRT1/NNT/RNF19A/FGF21/TNRC6A/TRIB2/PLIN5/ATM/SNX9/PFKFB4/VPS13C/DET1/MAPK3/METTL3/PSMD10/METTL14/SCOC/TSC1/EDEM1	26
GO_BP_m1	GO:0006363	termination of RNA polymerase I transcription	4/837	31/18493	0.0497184	0.504128	0.478222	GTF2H3/POLR2K/TAF1D/POLR1C	4
GO_BP_m1	GO:0031935	regulation of chromatin silencing	4/837	31/18493	0.0497184	0.504128	0.478222	SIRT1/ATAD2/HIST1H1B/NAA40	4
GO_BP_m1	GO:0034661	ncRNA catabolic process	4/837	31/18493	0.0497184	0.504128	0.478222	EXOSC8/SLFN13/TENT2/TUT4	4
GO_BP_m1	GO:0072395	signal transduction involved in cell cycle checkpoint	7/837	74/18493	0.0497315	0.504128	0.478222	CDKN1B/SFN/GEN1/ATM/CNOT4/RINT1/ABRAXAS1	7
GO_BP_m1	GO:0090398	cellular senescence	7/837	74/18493	0.0497315	0.504128	0.478222	AKT3/NEK6/SMC5/SIRT1/FBXO5/RBL1/SRF	7
GO_BP_m1	GO:0033013	tetrapyrrole metabolic process	6/837	59/18493	0.0498827	0.504796	0.478856	MMAA/IREB2/MTR/SLC11A2/TCN2/SUCLA2	6
GO_BP_m1	GO:0048545	response to steroid hormone	25/837	390/18493	0.0513469	0.518727	0.492071	NR2E3/PDCD7/FBXO32/CRY1/EIF4E/ESR1/UFL1/SIRT1/ALPL/NR6A1/GPI/HSD11B2/ARRB2/UFM1/REST/RORA/RPS6KB1/SFRP1/BMP6/TCF21/UBE2I/UBA5/LBH/NRIP1/MED14	25
GO_BP_m1	GO:0051985	negative regulation of chromosome segregation	5/837	45/18493	0.0515527	0.518792	0.492133	FBXO5/GEN1/ATM/ZNF207/BUB3	5
GO_BP_m1	GO:0006337	nucleosome disassembly	3/837	19/18493	0.0521421	0.518792	0.492133	NFE2/SMARCC2/SMARCD3	3
GO_BP_m1	GO:0010002	cardioblast differentiation	3/837	19/18493	0.0521421	0.518792	0.492133	DHX36/REST/SRF	3
GO_BP_m1	GO:0017000	antibiotic biosynthetic process	3/837	19/18493	0.0521421	0.518792	0.492133	FYN/MPV17L/COX2	3
GO_BP_m1	GO:0046653	tetrahydrofolate metabolic process	3/837	19/18493	0.0521421	0.518792	0.492133	DHFR2/GART/MTHFD1	3
GO_BP_m1	GO:0098884	postsynaptic neurotransmitter receptor internalization	3/837	19/18493	0.0521421	0.518792	0.492133	DNM2/DRD4/ATAD1	3
GO_BP_m1	GO:0140239	postsynaptic endocytosis	3/837	19/18493	0.0521421	0.518792	0.492133	DNM2/DRD4/ATAD1	3
GO_BP_m1	GO:1900078	positive regulation of cellular response to insulin stimulus	3/837	19/18493	0.0521421	0.518792	0.492133	SIRT1/ZBTB7B/NUCKS1	3
GO_BP_m1	GO:1902003	regulation of amyloid-beta formation	3/837	19/18493	0.0521421	0.518792	0.492133	TMED10/BIN1/GSAP	3
GO_BP_m1	GO:0032984	protein-containing complex disassembly	21/837	317/18493	0.052778	0.522791	0.495927	CFL2/MRPL52/LIX1L/ATG14/CLASP2/MRPL42/NFE2/MRPS2/LIMA1/STX17/PTCD3/EIF5A2/NAPB/MRPS14/MRPS25/MRPL32/SMARCC2/SMARCD3/WNT1/ZFAND1/MAP6D1	21
GO_BP_m1	GO:0000288	nuclear-transcribed mRNA catabolic process, deadenylation-dependent decay	7/837	75/18493	0.052809	0.522791	0.495927	EXOSC8/DHX36/TUT4/TNRC6A/CNOT4/EXOSC1/WDR61	7
GO_BP_m1	GO:1903313	positive regulation of mRNA metabolic process	7/837	75/18493	0.052809	0.522791	0.495927	HNRNPR/DHX36/TNRC6A/TRA2A/METTL3/METTL14/RBM3	7
GO_BP_m1	GO:0034250	positive regulation of cellular amide metabolic process	11/837	140/18493	0.0531432	0.524258	0.497318	USP16/UHMK1/DHX36/FASTKD2/CDK5RAP1/GSAP/MAPK3/METTL3/EIF5A2/RBM3/RPS6KB1	11
GO_BP_m1	GO:0000723	telomere maintenance	12/837	157/18493	0.0532209	0.524258	0.497318	CCT8/DHX36/ERCC4/SMC5/FBXO4/HNRNPA1/HNRNPA2B1/ATM/PRKCQ/MAPK3/TERF1/TNKS2	12
GO_BP_m1	GO:0051784	negative regulation of nuclear division	6/837	60/18493	0.0533999	0.524258	0.497318	FBXO5/GEN1/ATM/RAD1/ZNF207/BUB3	6
GO_BP_m1	GO:0051893	regulation of focal adhesion assembly	6/837	60/18493	0.0533999	0.524258	0.497318	CLASP2/MACF1/LIMS1/SFRP1/TSC1/ACVRL1	6
GO_BP_m1	GO:0090109	regulation of cell-substrate junction assembly	6/837	60/18493	0.0533999	0.524258	0.497318	CLASP2/MACF1/LIMS1/SFRP1/TSC1/ACVRL1	6
GO_BP_m1	GO:0000082	G1/S transition of mitotic cell cycle	18/837	263/18493	0.0537452	0.526775	0.499705	CDKN1B/LSM11/EIF4E/FBXO5/SFN/ATM/CNOT4/NPAT/ORC5/PKD2/POLE3/PPAT/RBL1/RPS6KB1/WEE1/CUL5/TMEM14B/CDC7	18
GO_BP_m1	GO:0006997	nucleus organization	10/837	124/18493	0.054861	0.5316	0.504283	NEK6/TMEM170A/TARDBP/BIN1/NUMA1/RRN3/PARP11/NUP107/SPAG4/TNP2	10
GO_BP_m1	GO:0006739	NADP metabolic process	4/837	32/18493	0.0548661	0.5316	0.504283	NADK2/NNT/PGD/RPE	4
GO_BP_m1	GO:0008608	attachment of spindle microtubules to kinetochore	4/837	32/18493	0.0548661	0.5316	0.504283	CENPC/ZNF207/MIS12/BUB3	4
GO_BP_m1	GO:0031297	replication fork processing	4/837	32/18493	0.0548661	0.5316	0.504283	PRIMPOL/GEN1/FANCM/NUCKS1	4
GO_BP_m1	GO:0042407	cristae formation	4/837	32/18493	0.0548661	0.5316	0.504283	APOOL/DMAC2L/ATP6/ATP5F1C	4
GO_BP_m1	GO:0043516	regulation of DNA damage response, signal transduction by p53 class mediator	4/837	32/18493	0.0548661	0.5316	0.504283	PYHIN1/SIRT1/ATM/PSMD10	4
GO_BP_m1	GO:0065005	protein-lipid complex assembly	4/837	32/18493	0.0548661	0.5316	0.504283	BIN1/SNX9/PRKACB/PCDHGA3	4
GO_BP_m1	GO:0009127	purine nucleoside monophosphate biosynthetic process	11/837	141/18493	0.0554003	0.535024	0.507531	ADSS/ENO1/GART/DMAC2L/GPI/ATP6/COX2/AK3/ATP5F1C/PFKFB4/PPAT	11
GO_BP_m1	GO:0009168	purine ribonucleoside monophosphate biosynthetic process	11/837	141/18493	0.0554003	0.535024	0.507531	ADSS/ENO1/GART/DMAC2L/GPI/ATP6/COX2/AK3/ATP5F1C/PFKFB4/PPAT	11
GO_BP_m1	GO:0009150	purine ribonucleotide metabolic process	30/837	488/18493	0.0557566	0.536061	0.508514	DNM1L/ADSS/GIMAP7/DLG1/SLC26A2/ENO1/GART/DMAC2L/GPI/ITPA/ATP6/COX1/COX2/ND4/NDUFS4/ATP1B1/AK3/ATP5F1C/MPC1/PFKFB4/CYCS/CROT/PPAT/FAM20C/RORA/FIGNL1/UQCRC2/TEFM/MCEE/SUCLA2	30
GO_BP_m1	GO:0008206	bile acid metabolic process	5/837	46/18493	0.0557793	0.536061	0.508514	SIRT1/OSBPL3/OSBP/SCP2/ARV1	5
GO_BP_m1	GO:0045023	G0 to G1 transition	5/837	46/18493	0.0557793	0.536061	0.508514	MGA/SUZ12/RBBP4/PHC3/CDC7	5
GO_BP_m1	GO:0015918	sterol transport	9/837	108/18493	0.0561273	0.538531	0.510858	TTC39B/SIRT1/ABCA5/OSBPL3/OSBP/LIMA1/RELCH/SCP2/ARV1	9
GO_BP_m1	GO:0010821	regulation of mitochondrion organization	13/837	176/18493	0.0568942	0.538884	0.511192	DNM1L/MLLT11/UBE2J2/DDHD2/MPV17L/CIDEB/SFN/LMAN1/ARRB2/VPS13C/PSMD10/DDHD1/PDCD5	13
GO_BP_m1	GO:0043254	regulation of protein complex assembly	28/837	451/18493	0.0570335	0.538884	0.511192	DNM1L/AKAP9/CCL26/JMY/TMC8/DHX36/DLG1/NLRC3/ERCC4/ESR1/TOGARAM1/ZNF451/BIN1/GTF2H3/ATM/NUMA1/SNX9/EVL/RRN3/SLF2/ATF7IP/CAND1/SLAIN2/ANKRA2/RPS3/NAPB/SRF/TERF1	28
GO_BP_m1	GO:1900076	regulation of cellular response to insulin stimulus	6/837	61/18493	0.0570639	0.538884	0.511192	SIRT1/ZBTB7B/PRKCQ/RPS6KB1/NUCKS1/TSC1	6
GO_BP_m1	GO:0071482	cellular response to light stimulus	10/837	125/18493	0.0573344	0.538884	0.511192	CRY1/TENT2/DHX36/ERCC4/SIRT1/GEN1/RDH11/USP47/METTL3/NMT2	10
GO_BP_m1	GO:0010498	proteasomal protein catabolic process	28/837	452/18493	0.0583032	0.538884	0.511192	TRIM13/GLMN/UBE2J2/ANAPC16/SOCS4/FBXL14/TMTC3/UBR1/UFL1/SIRT1/RNF19A/FBXO5/FBXO4/KLHL20/TRIB2/NHLRC3/ARRB2/ANAPC5/DET1/PCNP/PSMD10/KLHL42/UBE2I/UBXN8/RNF34/CDC23/BUB3/EDEM1	28
GO_BP_m1	GO:0032259	methylation	23/837	358/18493	0.0585098	0.538884	0.511192	CARNMT1/NSUN6/ZC3H13/SIRT1/SUZ12/FAM98A/GATA3/HIST1H1B/MTR/TRMT13/BCOR/PCMTD2/ATF7IP/CMTR2/METTL3/METTL14/TRMT11/SATB1/FAM129B/TARBP1/SETD6/WDR61/PAXBP1	23
GO_BP_m1	GO:0046916	cellular transition metal ion homeostasis	9/837	109/18493	0.0588456	0.538884	0.511192	SLC30A7/ATP6V0A2/PRND/IREB2/SLC11A2/CAND1/SLC30A5/BMP6/CCDC115	9
GO_BP_m1	GO:0007088	regulation of mitotic nuclear division	13/837	177/18493	0.0589895	0.538884	0.511192	NEK6/SMC5/FBXO5/GEN1/ATM/NUMA1/ANAPC5/CCNJ/SLF2/ZNF207/CDK13/CDC23/BUB3	13
GO_BP_m1	GO:0006144	purine nucleobase metabolic process	3/837	20/18493	0.0593491	0.538884	0.511192	GART/MTHFD1/PPAT	3
GO_BP_m1	GO:0031280	negative regulation of cyclase activity	3/837	20/18493	0.0593491	0.538884	0.511192	AKAP9/GRM2/PALM	3
GO_BP_m1	GO:0035455	response to interferon-alpha	3/837	20/18493	0.0593491	0.538884	0.511192	PYHIN1/GATA3/KLHL20	3
GO_BP_m1	GO:0043371	negative regulation of CD4-positive, alpha-beta T cell differentiation	3/837	20/18493	0.0593491	0.538884	0.511192	JAK3/ZBTB7B/RUNX3	3
GO_BP_m1	GO:0048025	negative regulation of mRNA splicing, via spliceosome	3/837	20/18493	0.0593491	0.538884	0.511192	RNPS1/HNRNPA2B1/SRSF7	3
GO_BP_m1	GO:0070584	mitochondrion morphogenesis	3/837	20/18493	0.0593491	0.538884	0.511192	DNM1L/POLG2/SSBP1	3
GO_BP_m1	GO:0097503	sialylation	3/837	20/18493	0.0593491	0.538884	0.511192	ST3GAL2/ST3GAL4/ST3GAL5	3
GO_BP_m1	GO:0001514	selenocysteine incorporation	2/837	9/18493	0.0596231	0.538884	0.511192	SEPSECS/SECISBP2L	2
GO_BP_m1	GO:0001542	ovulation from ovarian follicle	2/837	9/18493	0.0596231	0.538884	0.511192	SIRT1/NRIP1	2
GO_BP_m1	GO:0006451	translational readthrough	2/837	9/18493	0.0596231	0.538884	0.511192	SEPSECS/SECISBP2L	2
GO_BP_m1	GO:0010359	regulation of anion channel activity	2/837	9/18493	0.0596231	0.538884	0.511192	ABCB1/GOPC	2
GO_BP_m1	GO:0019236	response to pheromone	2/837	9/18493	0.0596231	0.538884	0.511192	GPR180/VN1R2	2
GO_BP_m1	GO:0032341	aldosterone metabolic process	2/837	9/18493	0.0596231	0.538884	0.511192	REST/BMP6	2
GO_BP_m1	GO:0032342	aldosterone biosynthetic process	2/837	9/18493	0.0596231	0.538884	0.511192	REST/BMP6	2
GO_BP_m1	GO:0032377	regulation of intracellular lipid transport	2/837	9/18493	0.0596231	0.538884	0.511192	SCP2/ARV1	2
GO_BP_m1	GO:0032380	regulation of intracellular sterol transport	2/837	9/18493	0.0596231	0.538884	0.511192	SCP2/ARV1	2
GO_BP_m1	GO:0032383	regulation of intracellular cholesterol transport	2/837	9/18493	0.0596231	0.538884	0.511192	SCP2/ARV1	2
GO_BP_m1	GO:0032817	regulation of natural killer cell proliferation	2/837	9/18493	0.0596231	0.538884	0.511192	PTPN22/IL15	2
GO_BP_m1	GO:0035520	monoubiquitinated protein deubiquitination	2/837	9/18493	0.0596231	0.538884	0.511192	USP16/USP47	2
GO_BP_m1	GO:0035907	dorsal aorta development	2/837	9/18493	0.0596231	0.538884	0.511192	SRF/ACVRL1	2
GO_BP_m1	GO:0042473	outer ear morphogenesis	2/837	9/18493	0.0596231	0.538884	0.511192	MAPK3/PRKRA	2
GO_BP_m1	GO:0051292	nuclear pore complex assembly	2/837	9/18493	0.0596231	0.538884	0.511192	TMEM170A/NUP107	2
GO_BP_m1	GO:0052646	alditol phosphate metabolic process	2/837	9/18493	0.0596231	0.538884	0.511192	GPD1L/GK5	2
GO_BP_m1	GO:0060586	multicellular organismal iron ion homeostasis	2/837	9/18493	0.0596231	0.538884	0.511192	SLC11A2/BMP6	2
GO_BP_m1	GO:0061635	regulation of protein complex stability	2/837	9/18493	0.0596231	0.538884	0.511192	ATG14/SCOC	2
GO_BP_m1	GO:0090030	regulation of steroid hormone biosynthetic process	2/837	9/18493	0.0596231	0.538884	0.511192	REST/BMP6	2
GO_BP_m1	GO:0090043	regulation of tubulin deacetylation	2/837	9/18493	0.0596231	0.538884	0.511192	FNTA/BEX4	2
GO_BP_m1	GO:0098935	dendritic transport	2/837	9/18493	0.0596231	0.538884	0.511192	PURA/SFPQ	2
GO_BP_m1	GO:1903753	negative regulation of p38MAPK cascade	2/837	9/18493	0.0596231	0.538884	0.511192	DLG1/PTPN22	2
GO_BP_m1	GO:2000270	negative regulation of fibroblast apoptotic process	2/837	9/18493	0.0596231	0.538884	0.511192	SFRP1/API5	2
GO_BP_m1	GO:0043487	regulation of RNA stability	10/837	126/18493	0.0598798	0.53915	0.511445	HNRNPR/EXOSC8/TENT2/DHX36/TARDBP/EXOSC1/METTL3/METTL14/XPO1/ANGEL2	10
GO_BP_m1	GO:0048193	Golgi vesicle transport	23/837	359/18493	0.0599713	0.53915	0.511445	PDCD6/TMED2/TMED10/CNST/DNM2/KIFAP3/DOP1A/DDHD2/MACF1/KLHL20/GOLGA4/LMAN1/VPS13C/STX17/GOPC/RINT1/TRAPPC2/TRAPPC10/COG3/COG8/SEC16B/MCFD2/SGSM2	23
GO_BP_m1	GO:0043268	positive regulation of potassium ion transport	5/837	47/18493	0.0601996	0.53915	0.511445	AKAP9/DLG1/DNM2/STK39/ATP1B1	5
GO_BP_m1	GO:0060986	endocrine hormone secretion	5/837	47/18493	0.0601996	0.53915	0.511445	CRY1/GATA3/FAM129B/BMP6/RAB11FIP3	5
GO_BP_m1	GO:0006370	7-methylguanosine mRNA capping	4/837	33/18493	0.0602901	0.53915	0.511445	GTF2F1/GTF2H3/POLR2K/CMTR2	4
GO_BP_m1	GO:1901797	negative regulation of signal transduction by p53 class mediator	4/837	33/18493	0.0602901	0.53915	0.511445	SIRT1/RRN3/PSMD10/RNF34	4
GO_BP_m1	GO:1901976	regulation of cell cycle checkpoint	4/837	33/18493	0.0602901	0.53915	0.511445	CRY1/FBXO4/GEN1/RINT1	4
GO_BP_m1	GO:0006879	cellular iron ion homeostasis	6/837	62/18493	0.060875	0.54356	0.515628	ATP6V0A2/IREB2/SLC11A2/CAND1/BMP6/CCDC115	6
GO_BP_m1	GO:0046034	ATP metabolic process	17/837	250/18493	0.0624871	0.546162	0.518097	DNM1L/ENO1/DMAC2L/GPI/ATP6/COX1/COX2/ND4/NDUFS4/ATP1B1/ATP5F1C/PFKFB4/CYCS/FAM20C/FIGNL1/UQCRC2/TEFM	17
GO_BP_m1	GO:0045814	negative regulation of gene expression, epigenetic	10/837	127/18493	0.0624975	0.546162	0.518097	AEBP2/SIRT1/SUZ12/ATAD2/HIST1H1B/POLE3/CREBZF/RBBP4/NAA40/HIST1H3I	10
GO_BP_m1	GO:0050863	regulation of T cell activation	20/837	305/18493	0.0626548	0.546162	0.518097	RASGRP1/GLMN/CLPTM1/DLG1/FYN/PTPN22/GATA3/IL6ST/IL15/JAK3/NFATC2/ZBTB7B/LAX1/PRKCQ/METTL3/RPS3/SOS1/ZC3H8/RUNX3/MAPK8IP1	20
GO_BP_m1	GO:1905269	positive regulation of chromatin organization	8/837	94/18493	0.0627502	0.546162	0.518097	SIRT1/GATA3/HIST1H1B/ATM/ZBTB7B/MAPK3/WDR61/PAXBP1	8
GO_BP_m1	GO:1902600	proton transmembrane transport	12/837	162/18493	0.0643911	0.546162	0.518097	DRD4/NNT/ATP6V0A2/DMAC2L/ATP6/COX1/COX2/ND4/SLC11A2/ATP5F1C/SLC30A5/SLC33A1	12
GO_BP_m1	GO:0035601	protein deacylation	9/837	111/18493	0.0645323	0.546162	0.518097	FNTA/SIRT1/ZBTB7B/BEX4/SMARCAD1/RBBP4/REST/SFPQ/HDAC11	9
GO_BP_m1	GO:0019083	viral transcription	5/837	48/18493	0.0648132	0.546162	0.518097	TRIM13/TARDBP/REST/NUCKS1/TAF11	5
GO_BP_m1	GO:2000772	regulation of cellular senescence	5/837	48/18493	0.0648132	0.546162	0.518097	AKT3/NEK6/SIRT1/FBXO5/RBL1	5
GO_BP_m1	GO:0031060	regulation of histone methylation	6/837	63/18493	0.0648336	0.546162	0.518097	SIRT1/GATA3/HIST1H1B/BCOR/WDR61/PAXBP1	6
GO_BP_m1	GO:0030038	contractile actin filament bundle assembly	8/837	95/18493	0.0659429	0.546162	0.518097	S1PR1/PPM1E/CLASP2/TMEFF2/EVL/SFRP1/SRF/TSC1	8
GO_BP_m1	GO:0043149	stress fiber assembly	8/837	95/18493	0.0659429	0.546162	0.518097	S1PR1/PPM1E/CLASP2/TMEFF2/EVL/SFRP1/SRF/TSC1	8
GO_BP_m1	GO:0007094	mitotic spindle assembly checkpoint	4/837	34/18493	0.0659872	0.546162	0.518097	GEN1/ATM/ZNF207/BUB3	4
GO_BP_m1	GO:0009452	7-methylguanosine RNA capping	4/837	34/18493	0.0659872	0.546162	0.518097	GTF2F1/GTF2H3/POLR2K/CMTR2	4
GO_BP_m1	GO:0010765	positive regulation of sodium ion transport	4/837	34/18493	0.0659872	0.546162	0.518097	DNM2/DRD4/GPD1L/ATP1B1	4
GO_BP_m1	GO:0031577	spindle checkpoint	4/837	34/18493	0.0659872	0.546162	0.518097	GEN1/ATM/ZNF207/BUB3	4
GO_BP_m1	GO:0036260	RNA capping	4/837	34/18493	0.0659872	0.546162	0.518097	GTF2F1/GTF2H3/POLR2K/CMTR2	4
GO_BP_m1	GO:0042558	pteridine-containing compound metabolic process	4/837	34/18493	0.0659872	0.546162	0.518097	DHFR2/GART/MTHFD1/MTR	4
GO_BP_m1	GO:0043001	Golgi to plasma membrane protein transport	4/837	34/18493	0.0659872	0.546162	0.518097	CNST/MACF1/GOLGA4/GOPC	4
GO_BP_m1	GO:0071173	spindle assembly checkpoint	4/837	34/18493	0.0659872	0.546162	0.518097	GEN1/ATM/ZNF207/BUB3	4
GO_BP_m1	GO:0071174	mitotic spindle checkpoint	4/837	34/18493	0.0659872	0.546162	0.518097	GEN1/ATM/ZNF207/BUB3	4
GO_BP_m1	GO:0000075	cell cycle checkpoint	15/837	216/18493	0.0665581	0.546162	0.518097	CDKN1B/CRY1/DLG1/FBXO4/SFN/GEN1/ATM/CNOT4/ZWILCH/RAD1/RINT1/WEE1/ZNF207/ABRAXAS1/BUB3	15
GO_BP_m1	GO:0023058	adaptation of signaling pathway	3/837	21/18493	0.0669954	0.546162	0.518097	DNM2/ARRB2/RDH11	3
GO_BP_m1	GO:0031498	chromatin disassembly	3/837	21/18493	0.0669954	0.546162	0.518097	NFE2/SMARCC2/SMARCD3	3
GO_BP_m1	GO:0032986	protein-DNA complex disassembly	3/837	21/18493	0.0669954	0.546162	0.518097	NFE2/SMARCC2/SMARCD3	3
GO_BP_m1	GO:0035357	peroxisome proliferator activated receptor signaling pathway	3/837	21/18493	0.0669954	0.546162	0.518097	SIRT1/ALOX15B/PLIN5	3
GO_BP_m1	GO:0044346	fibroblast apoptotic process	3/837	21/18493	0.0669954	0.546162	0.518097	SFRP1/XRCC2/API5	3
GO_BP_m1	GO:0048745	smooth muscle tissue development	3/837	21/18493	0.0669954	0.546162	0.518097	DLG1/PKD2/SRF	3
GO_BP_m1	GO:0051383	kinetochore organization	3/837	21/18493	0.0669954	0.546162	0.518097	SMC2/CENPC/MIS12	3
GO_BP_m1	GO:1901522	positive regulation of transcription from RNA polymerase II promoter involved in cellular response to chemical stimulus	3/837	21/18493	0.0669954	0.546162	0.518097	DLX5/CARF/CHD6	3
GO_BP_m1	GO:1902307	positive regulation of sodium ion transmembrane transport	3/837	21/18493	0.0669954	0.546162	0.518097	DNM2/DRD4/ATP1B1	3
GO_BP_m1	GO:2000114	regulation of establishment of cell polarity	3/837	21/18493	0.0669954	0.546162	0.518097	RUFY3/GATA3/KRIT1	3
GO_BP_m1	GO:0010822	positive regulation of mitochondrion organization	9/837	112/18493	0.0675015	0.546162	0.518097	DNM1L/MLLT11/UBE2J2/DDHD2/CIDEB/SFN/VPS13C/DDHD1/PDCD5	9
GO_BP_m1	GO:0098732	macromolecule deacylation	9/837	112/18493	0.0675015	0.546162	0.518097	FNTA/SIRT1/ZBTB7B/BEX4/SMARCAD1/RBBP4/REST/SFPQ/HDAC11	9
GO_BP_m1	GO:0006334	nucleosome assembly	11/837	146/18493	0.0676392	0.546162	0.518097	CENPC/KAT6B/SHPRH/NAP1L5/HIST1H1B/NAP1L3/HP1BP3/POLE3/MIS18BP1/RBBP4/HIST1H3I	11
GO_BP_m1	GO:0009416	response to light stimulus	20/837	308/18493	0.067774	0.546162	0.518097	NR2E3/CRY1/TENT2/DHX36/DNM2/PRIMPOL/ERCC4/DDHD2/SIRT1/HRH2/GEN1/RDH11/USP47/METTL3/RBM4/TROVE2/TULP1/PPP1R1B/MAP4K3/NMT2	20
GO_BP_m1	GO:0032273	positive regulation of protein polymerization	10/837	129/18493	0.0679516	0.546162	0.518097	AKAP9/CCL26/JMY/DLG1/TOGARAM1/BIN1/NUMA1/EVL/SLAIN2/RPS3	10
GO_BP_m1	GO:0016239	positive regulation of macroautophagy	6/837	64/18493	0.0689396	0.546162	0.518097	TRIM13/SIRT1/VPS13C/MAPK3/SCOC/TSC1	6
GO_BP_m1	GO:0021872	forebrain generation of neurons	6/837	64/18493	0.0689396	0.546162	0.518097	DLX5/OTP/FEZF2/METTL3/METTL14/BCL11B	6
GO_BP_m1	GO:0006998	nuclear envelope organization	5/837	49/18493	0.0696192	0.546162	0.518097	NEK6/TMEM170A/TARDBP/PARP11/SPAG4	5
GO_BP_m1	GO:0032873	negative regulation of stress-activated MAPK cascade	5/837	49/18493	0.0696192	0.546162	0.518097	ZMYND11/DLG1/PTPN22/SFRP1/MAPK8IP1	5
GO_BP_m1	GO:0042982	amyloid precursor protein metabolic process	5/837	49/18493	0.0696192	0.546162	0.518097	TMED10/DLG1/BIN1/GSAP/ITM2A	5
GO_BP_m1	GO:0045599	negative regulation of fat cell differentiation	5/837	49/18493	0.0696192	0.546162	0.518097	SIRT1/GATA3/TRIB2/RORA/WNT1	5
GO_BP_m1	GO:0070303	negative regulation of stress-activated protein kinase signaling cascade	5/837	49/18493	0.0696192	0.546162	0.518097	ZMYND11/DLG1/PTPN22/SFRP1/MAPK8IP1	5
GO_BP_m1	GO:0071825	protein-lipid complex subunit organization	5/837	49/18493	0.0696192	0.546162	0.518097	ABCA5/BIN1/SNX9/PRKACB/PCDHGA3	5
GO_BP_m1	GO:2001021	negative regulation of response to DNA damage stimulus	7/837	80/18493	0.0699598	0.546162	0.518097	ERCC4/SIRT1/FBXO5/USP47/PSMD10/RPS3/HELB	7
GO_BP_m1	GO:0006302	double-strand break repair	16/837	236/18493	0.0706066	0.546162	0.518097	TENT4A/NSMCE1/ERCC4/SMC5/GEN1/POLN/ATM/SLF2/SMARCAD1/FIGNL1/SFPQ/NUCKS1/XRCC2/CDC7/ABRAXAS1/HELB	16
GO_BP_m1	GO:1902905	positive regulation of supramolecular fiber organization	14/837	200/18493	0.0707257	0.546162	0.518097	AKAP9/CCL26/CFL2/JMY/DLG1/PPM1E/TOGARAM1/BIN1/NUMA1/EVL/SLAIN2/RPS3/SFRP1/TSC1	14
GO_BP_m1	GO:0009112	nucleobase metabolic process	4/837	35/18493	0.0719536	0.546162	0.518097	GART/MTHFD1/CMPK1/PPAT	4
GO_BP_m1	GO:0032365	intracellular lipid transport	4/837	35/18493	0.0719536	0.546162	0.518097	OSBP/RELCH/SCP2/ARV1	4
GO_BP_m1	GO:0001787	natural killer cell proliferation	2/837	10/18493	0.0723466	0.546162	0.518097	PTPN22/IL15	2
GO_BP_m1	GO:0006188	IMP biosynthetic process	2/837	10/18493	0.0723466	0.546162	0.518097	GART/PPAT	2
GO_BP_m1	GO:0006547	histidine metabolic process	2/837	10/18493	0.0723466	0.546162	0.518097	CARNMT1/MTHFD1	2
GO_BP_m1	GO:0007028	cytoplasm organization	2/837	10/18493	0.0723466	0.546162	0.518097	RRN3/SOS1	2
GO_BP_m1	GO:0010587	miRNA catabolic process	2/837	10/18493	0.0723466	0.546162	0.518097	TENT2/TUT4	2
GO_BP_m1	GO:0016559	peroxisome fission	2/837	10/18493	0.0723466	0.546162	0.518097	DNM1L/SEC16B	2
GO_BP_m1	GO:0018202	peptidyl-histidine modification	2/837	10/18493	0.0723466	0.546162	0.518097	DNAJC24/DPH6	2
GO_BP_m1	GO:0021877	forebrain neuron fate commitment	2/837	10/18493	0.0723466	0.546162	0.518097	FEZF2/BCL11B	2
GO_BP_m1	GO:0030259	lipid glycosylation	2/837	10/18493	0.0723466	0.546162	0.518097	ST3GAL2/ST3GAL4	2
GO_BP_m1	GO:0030948	negative regulation of vascular endothelial growth factor receptor signaling pathway	2/837	10/18493	0.0723466	0.546162	0.518097	PDCD6/FAM129B	2
GO_BP_m1	GO:0031053	primary miRNA processing	2/837	10/18493	0.0723466	0.546162	0.518097	HNRNPA2B1/METTL3	2
GO_BP_m1	GO:0032070	regulation of deoxyribonuclease activity	2/837	10/18493	0.0723466	0.546162	0.518097	SIRT1/RPS3	2
GO_BP_m1	GO:0035457	cellular response to interferon-alpha	2/837	10/18493	0.0723466	0.546162	0.518097	PYHIN1/GATA3	2
GO_BP_m1	GO:0051409	response to nitrosative stress	2/837	10/18493	0.0723466	0.546162	0.518097	ADH5/ATM	2
GO_BP_m1	GO:0070816	phosphorylation of RNA polymerase II C-terminal domain	2/837	10/18493	0.0723466	0.546162	0.518097	GTF2H3/CDK13	2
GO_BP_m1	GO:0090336	positive regulation of brown fat cell differentiation	2/837	10/18493	0.0723466	0.546162	0.518097	NAPEPLD/ZBTB7B	2
GO_BP_m1	GO:1902065	response to L-glutamate	2/837	10/18493	0.0723466	0.546162	0.518097	UFL1/FYN	2
GO_BP_m1	GO:1902713	regulation of interferon-gamma secretion	2/837	10/18493	0.0723466	0.546162	0.518097	RASGRP1/PTPN22	2
GO_BP_m1	GO:2000615	regulation of histone H3-K9 acetylation	2/837	10/18493	0.0723466	0.546162	0.518097	ZNF451/GATA3	2
GO_BP_m1	GO:2000767	positive regulation of cytoplasmic translation	2/837	10/18493	0.0723466	0.546162	0.518097	DHX36/METTL3	2
GO_BP_m1	GO:0006892	post-Golgi vesicle-mediated transport	8/837	97/18493	0.0726244	0.546162	0.518097	CNST/DNM2/DOP1A/MACF1/KLHL20/GOLGA4/VPS13C/GOPC	8
GO_BP_m1	GO:0051783	regulation of nuclear division	14/837	201/18493	0.0730251	0.546162	0.518097	NEK6/SMC5/FBXO5/GEN1/ATM/NUMA1/ANAPC5/CCNJ/SLF2/RAD1/ZNF207/CDK13/CDC23/BUB3	14
GO_BP_m1	GO:0043044	ATP-dependent chromatin remodeling	7/837	81/18493	0.0737451	0.546162	0.518097	CENPC/POLE3/MIS18BP1/SMARCAD1/RBBP4/SMARCC2/TNP2	7
GO_BP_m1	GO:0031497	chromatin assembly	12/837	166/18493	0.0743625	0.546162	0.518097	CENPC/KAT6B/SHPRH/NAP1L5/HIST1H1B/NAP1L3/HP1BP3/POLE3/MIS18BP1/GATAD1/RBBP4/HIST1H3I	12
GO_BP_m1	GO:0001779	natural killer cell differentiation	3/837	22/18493	0.0750649	0.546162	0.518097	RASGRP1/IL15/PGLYRP1	3
GO_BP_m1	GO:0007063	regulation of sister chromatid cohesion	3/837	22/18493	0.0750649	0.546162	0.518097	SMC5/SLF2/SFPQ	3
GO_BP_m1	GO:0009235	cobalamin metabolic process	3/837	22/18493	0.0750649	0.546162	0.518097	MMAA/MTR/TCN2	3
GO_BP_m1	GO:0032069	regulation of nuclease activity	3/837	22/18493	0.0750649	0.546162	0.518097	SIRT1/RPS3/TERF1	3
GO_BP_m1	GO:0033233	regulation of protein sumoylation	3/837	22/18493	0.0750649	0.546162	0.518097	HMG20A/RWDD3/UBE2I	3
GO_BP_m1	GO:0051350	negative regulation of lyase activity	3/837	22/18493	0.0750649	0.546162	0.518097	AKAP9/GRM2/PALM	3
GO_BP_m1	GO:0051054	positive regulation of DNA metabolic process	15/837	220/18493	0.0752587	0.546162	0.518097	CCT8/DHX36/SIRT1/FBXO4/HNRNPA1/HNRNPA2B1/ARRB2/ATM/SLF2/PRKCQ/MAPK3/RPS3/TNKS2/CDC7/ABRAXAS1	15
GO_BP_m1	GO:0030301	cholesterol transport	8/837	98/18493	0.0761137	0.546162	0.518097	TTC39B/SIRT1/ABCA5/OSBP/LIMA1/RELCH/SCP2/ARV1	8
GO_BP_m1	GO:0009124	nucleoside monophosphate biosynthetic process	12/837	167/18493	0.0770016	0.546162	0.518097	ADSS/ENO1/GART/DMAC2L/GPI/ATP6/COX2/AK3/ATP5F1C/CMPK1/PFKFB4/PPAT	12
GO_BP_m1	GO:1903320	regulation of protein modification by small protein conjugation or removal	15/837	221/18493	0.0775449	0.546162	0.518097	PDCD6/HMG20A/GLMN/CRY1/UFL1/FYN/RWDD3/PTPN22/FBXO5/FBXO4/ARRB2/PSMD10/RPS3/UBE2I/MASTL	15
GO_BP_m1	GO:0019915	lipid storage	6/837	66/18493	0.0775924	0.546162	0.518097	CRY1/TTC39B/SIRT1/PLIN5/FTO/NRIP1	6
GO_BP_m1	GO:0030858	positive regulation of epithelial cell differentiation	6/837	66/18493	0.0775924	0.546162	0.518097	ALOX15B/SFN/NUMA1/PRKCH/BMP6/ACVRL1	6
GO_BP_m1	GO:1903391	regulation of adherens junction organization	6/837	66/18493	0.0775924	0.546162	0.518097	CLASP2/MACF1/LIMS1/SFRP1/TSC1/ACVRL1	6
GO_BP_m1	GO:0006699	bile acid biosynthetic process	4/837	36/18493	0.078185	0.546162	0.518097	SIRT1/OSBPL3/OSBP/SCP2	4
GO_BP_m1	GO:0033762	response to glucagon	4/837	36/18493	0.078185	0.546162	0.518097	CRY1/FGF21/PRKACB/RPS6KB1	4
GO_BP_m1	GO:0051123	RNA polymerase II preinitiation complex assembly	4/837	36/18493	0.078185	0.546162	0.518097	ESR1/ATF7IP/CAND1/TAF11	4
GO_BP_m1	GO:0009755	hormone-mediated signaling pathway	16/837	240/18493	0.0792571	0.546162	0.518097	NR2E3/CRY1/ESR1/UFL1/SIRT1/NR6A1/ARRB2/UFM1/RORA/SFRP1/TCF21/UBE2I/UBA5/LBH/NRIP1/MED14	16
GO_BP_m1	GO:0016073	snRNA metabolic process	8/837	99/18493	0.079702	0.546162	0.518097	EXOSC8/GTF2F1/POLR2K/INTS10/SNAPC3/TAF11/USB1/ZC3H8	8
GO_BP_m1	GO:0045744	negative regulation of G protein-coupled receptor signaling pathway	5/837	51/18493	0.0798029	0.546162	0.518097	CRY1/DNM2/ARRB2/PALM/GPRASP1	5
GO_BP_m1	GO:0051492	regulation of stress fiber assembly	7/837	83/18493	0.0816711	0.546162	0.518097	S1PR1/PPM1E/CLASP2/TMEFF2/EVL/SFRP1/TSC1	7
GO_BP_m1	GO:0045454	cell redox homeostasis	6/837	67/18493	0.0821381	0.546162	0.518097	NNT/NHLRC2/TMX3/QSOX1/KRIT1/TXNL1	6
GO_BP_m1	GO:0050821	protein stabilization	12/837	169/18493	0.0824566	0.546162	0.518097	CCT8/PYHIN1/HIST1H1B/ATP1B1/CDC37L1/MTMR9/TSC1/ZNF207/NAA16/COG3/TBRG1/PRKRA	12
GO_BP_m1	GO:0050670	regulation of lymphocyte proliferation	14/837	205/18493	0.0827085	0.546162	0.518097	GLMN/DLG1/IKZF3/PTPN22/IL6ST/IL15/JAK3/ATM/NFATC2/ZBTB7B/PRKCQ/RPS3/SOS1/MAPK8IP1	14
GO_BP_m1	GO:0010529	negative regulation of transposition	3/837	23/18493	0.0835406	0.546162	0.518097	TUT4/BTBD18/ZNF91	3
GO_BP_m1	GO:0034505	tooth mineralization	3/837	23/18493	0.0835406	0.546162	0.518097	ALPL/BCOR/FAM20C	3
GO_BP_m1	GO:0043576	regulation of respiratory gaseous exchange	3/837	23/18493	0.0835406	0.546162	0.518097	GLS/SLC5A3/FTO	3
GO_BP_m1	GO:0090140	regulation of mitochondrial fission	3/837	23/18493	0.0835406	0.546162	0.518097	DNM1L/DDHD2/DDHD1	3
GO_BP_m1	GO:1901889	negative regulation of cell junction assembly	3/837	23/18493	0.0835406	0.546162	0.518097	CLASP2/IKBKB/ACVRL1	3
GO_BP_m1	GO:0051090	regulation of DNA-binding transcription factor activity	25/837	412/18493	0.084519	0.546162	0.518097	TRIM13/JMY/ADORA3/ZNF431/NLRC3/ESR1/UFL1/SIRT1/RWDD3/IKBKB/ARRB2/PKD2/PRKCH/PRKCQ/MAPK3/PSMD10/CREBZF/RPS3/SRF/UBE2I/WNT1/SETD6/NLRC5/GLIS2/G3BP2	25
GO_BP_m1	GO:0030488	tRNA methylation	4/837	37/18493	0.084676	0.546162	0.518097	NSUN6/TRMT13/TRMT11/TARBP1	4
GO_BP_m1	GO:0045684	positive regulation of epidermis development	4/837	37/18493	0.084676	0.546162	0.518097	ALOX15B/SFN/NUMA1/PRKCH	4
GO_BP_m1	GO:0046329	negative regulation of JNK cascade	4/837	37/18493	0.084676	0.546162	0.518097	ZMYND11/PTPN22/SFRP1/MAPK8IP1	4
GO_BP_m1	GO:0046839	phospholipid dephosphorylation	4/837	37/18493	0.084676	0.546162	0.518097	SACM1L/INPP5E/MTMR9/MTMR3	4
GO_BP_m1	GO:2000279	negative regulation of DNA biosynthetic process	4/837	37/18493	0.084676	0.546162	0.518097	HNRNPA1/FAM129B/TERF1/ACVRL1	4
GO_BP_m1	GO:0045839	negative regulation of mitotic nuclear division	5/837	52/18493	0.085177	0.546162	0.518097	FBXO5/GEN1/ATM/ZNF207/BUB3	5
GO_BP_m1	GO:0051150	regulation of smooth muscle cell differentiation	5/837	52/18493	0.085177	0.546162	0.518097	SIRT1/NFATC2/NFATC3/SMARCD3/SRF	5
GO_BP_m1	GO:0032944	regulation of mononuclear cell proliferation	14/837	206/18493	0.0852516	0.546162	0.518097	GLMN/DLG1/IKZF3/PTPN22/IL6ST/IL15/JAK3/ATM/NFATC2/ZBTB7B/PRKCQ/RPS3/SOS1/MAPK8IP1	14
GO_BP_m1	GO:0022408	negative regulation of cell-cell adhesion	12/837	170/18493	0.0852728	0.546162	0.518097	GLMN/DLG1/PTPN22/JAK3/ZBTB7B/FXYD5/LAX1/METTL3/CCL28/WNT1/ZC3H8/RUNX3	12
GO_BP_m1	GO:1903046	meiotic cell cycle process	13/837	188/18493	0.0854866	0.546162	0.518097	SMC2/CENPC/ERCC4/NCAPD3/FBXO5/MLH3/ATM/FANCM/RAD1/FIGNL1/BTBD18/TERF1/MASTL	13
GO_BP_m1	GO:0002182	cytoplasmic translational elongation	2/837	11/18493	0.0858452	0.546162	0.518097	DNAJC24/DPH6	2
GO_BP_m1	GO:0002730	regulation of dendritic cell cytokine production	2/837	11/18493	0.0858452	0.546162	0.518097	DHX36/JAK3	2
GO_BP_m1	GO:0003334	keratinocyte development	2/837	11/18493	0.0858452	0.546162	0.518097	SFN/BCL11B	2
GO_BP_m1	GO:0010896	regulation of triglyceride catabolic process	2/837	11/18493	0.0858452	0.546162	0.518097	FGF21/PLIN5	2
GO_BP_m1	GO:0033235	positive regulation of protein sumoylation	2/837	11/18493	0.0858452	0.546162	0.518097	RWDD3/UBE2I	2
GO_BP_m1	GO:0034309	primary alcohol biosynthetic process	2/837	11/18493	0.0858452	0.546162	0.518097	REST/BMP6	2
GO_BP_m1	GO:0034776	response to histamine	2/837	11/18493	0.0858452	0.546162	0.518097	DRD4/GABRB2	2
GO_BP_m1	GO:0045835	negative regulation of meiotic nuclear division	2/837	11/18493	0.0858452	0.546162	0.518097	FBXO5/RAD1	2
GO_BP_m1	GO:0045899	positive regulation of RNA polymerase II transcriptional preinitiation complex assembly	2/837	11/18493	0.0858452	0.546162	0.518097	ESR1/CAND1	2
GO_BP_m1	GO:0046185	aldehyde catabolic process	2/837	11/18493	0.0858452	0.546162	0.518097	ADH5/GPI	2
GO_BP_m1	GO:0051574	positive regulation of histone H3-K9 methylation	2/837	11/18493	0.0858452	0.546162	0.518097	SIRT1/HIST1H1B	2
GO_BP_m1	GO:0060379	cardiac muscle cell myoblast differentiation	2/837	11/18493	0.0858452	0.546162	0.518097	REST/SRF	2
GO_BP_m1	GO:0060525	prostate glandular acinus development	2/837	11/18493	0.0858452	0.546162	0.518097	ESR1/SFRP1	2
GO_BP_m1	GO:0070203	regulation of establishment of protein localization to telomere	2/837	11/18493	0.0858452	0.546162	0.518097	CCT8/TERF1	2
GO_BP_m1	GO:0070757	interleukin-35-mediated signaling pathway	2/837	11/18493	0.0858452	0.546162	0.518097	IL6ST/STAT4	2
GO_BP_m1	GO:0070933	histone H4 deacetylation	2/837	11/18493	0.0858452	0.546162	0.518097	SMARCAD1/REST	2
GO_BP_m1	GO:0071281	cellular response to iron ion	2/837	11/18493	0.0858452	0.546162	0.518097	IREB2/BMP6	2
GO_BP_m1	GO:0071340	skeletal muscle acetylcholine-gated channel clustering	2/837	11/18493	0.0858452	0.546162	0.518097	FNTA/LRP4	2
GO_BP_m1	GO:0090042	tubulin deacetylation	2/837	11/18493	0.0858452	0.546162	0.518097	FNTA/BEX4	2
GO_BP_m1	GO:1900247	regulation of cytoplasmic translational elongation	2/837	11/18493	0.0858452	0.546162	0.518097	DNAJC24/DPH6	2
GO_BP_m1	GO:1902916	positive regulation of protein polyubiquitination	2/837	11/18493	0.0858452	0.546162	0.518097	PTPN22/FBXO4	2
GO_BP_m1	GO:1905820	positive regulation of chromosome separation	2/837	11/18493	0.0858452	0.546162	0.518097	NUMA1/ANAPC5	2
GO_BP_m1	GO:1901990	regulation of mitotic cell cycle phase transition	23/837	375/18493	0.0869281	0.546162	0.518097	AKAP9/CDKN1B/NEK6/CNTRL/LSM11/FBXO5/SFN/GEN1/ATM/CNOT4/ANAPC5/PKD2/USP47/RBL1/RINT1/SMARCD3/WEE1/ZNF207/TMEM14B/CDC7/OFD1/CDC23/BUB3	23
GO_BP_m1	GO:0043488	regulation of mRNA stability	9/837	118/18493	0.0870945	0.546162	0.518097	HNRNPR/EXOSC8/DHX36/TARDBP/EXOSC1/METTL3/METTL14/XPO1/ANGEL2	9
GO_BP_m1	GO:0006415	translational termination	8/837	101/18493	0.0871754	0.546162	0.518097	MRPL52/MRPL42/MRPS2/PTCD3/EIF5A2/MRPS14/MRPS25/MRPL32	8
GO_BP_m1	GO:0140013	meiotic nuclear division	12/837	171/18493	0.0881483	0.546162	0.518097	SMC2/CENPC/ERCC4/FBXO5/MLH3/ATM/FANCM/RAD1/FIGNL1/BTBD18/TERF1/MASTL	12
GO_BP_m1	GO:0000105	histidine biosynthetic process	1/837	2/18493	0.0884746	0.546162	0.518097	MTHFD1	1
GO_BP_m1	GO:0001698	gastrin-induced gastric acid secretion	1/837	2/18493	0.0884746	0.546162	0.518097	HRH2	1
GO_BP_m1	GO:0002017	regulation of blood volume by renal aldosterone	1/837	2/18493	0.0884746	0.546162	0.518097	HSD11B2	1
GO_BP_m1	GO:0002032	desensitization of G protein-coupled receptor signaling pathway by arrestin	1/837	2/18493	0.0884746	0.546162	0.518097	ARRB2	1
GO_BP_m1	GO:0002192	IRES-dependent translational initiation of linear mRNA	1/837	2/18493	0.0884746	0.546162	0.518097	RBM4	1
GO_BP_m1	GO:0002304	gamma-delta intraepithelial T cell differentiation	1/837	2/18493	0.0884746	0.546162	0.518097	GPR18	1
GO_BP_m1	GO:0002305	CD8-positive, gamma-delta intraepithelial T cell differentiation	1/837	2/18493	0.0884746	0.546162	0.518097	GPR18	1
GO_BP_m1	GO:0002572	pro-T cell differentiation	1/837	2/18493	0.0884746	0.546162	0.518097	GATA3	1
GO_BP_m1	GO:0002589	regulation of antigen processing and presentation of peptide antigen via MHC class I	1/837	2/18493	0.0884746	0.546162	0.518097	TAPBPL	1
GO_BP_m1	GO:0002590	negative regulation of antigen processing and presentation of peptide antigen via MHC class I	1/837	2/18493	0.0884746	0.546162	0.518097	TAPBPL	1
GO_BP_m1	GO:0002731	negative regulation of dendritic cell cytokine production	1/837	2/18493	0.0884746	0.546162	0.518097	JAK3	1
GO_BP_m1	GO:0003127	detection of nodal flow	1/837	2/18493	0.0884746	0.546162	0.518097	PKD2	1
GO_BP_m1	GO:0006043	glucosamine catabolic process	1/837	2/18493	0.0884746	0.546162	0.518097	GNPDA2	1
GO_BP_m1	GO:0006500	N-terminal protein palmitoylation	1/837	2/18493	0.0884746	0.546162	0.518097	MAP6D1	1
GO_BP_m1	GO:0006780	uroporphyrinogen III biosynthetic process	1/837	2/18493	0.0884746	0.546162	0.518097	SUCLA2	1
GO_BP_m1	GO:0006864	pyrimidine nucleotide transport	1/837	2/18493	0.0884746	0.546162	0.518097	SLC25A36	1
GO_BP_m1	GO:0007057	spindle assembly involved in female meiosis I	1/837	2/18493	0.0884746	0.546162	0.518097	FBXO5	1
GO_BP_m1	GO:0007147	female meiosis II	1/837	2/18493	0.0884746	0.546162	0.518097	MASTL	1
GO_BP_m1	GO:0007174	epidermal growth factor catabolic process	1/837	2/18493	0.0884746	0.546162	0.518097	SNX5	1
GO_BP_m1	GO:0009257	10-formyltetrahydrofolate biosynthetic process	1/837	2/18493	0.0884746	0.546162	0.518097	MTHFD1	1
GO_BP_m1	GO:0009439	cyanate metabolic process	1/837	2/18493	0.0884746	0.546162	0.518097	MPST	1
GO_BP_m1	GO:0009440	cyanate catabolic process	1/837	2/18493	0.0884746	0.546162	0.518097	MPST	1
GO_BP_m1	GO:0009637	response to blue light	1/837	2/18493	0.0884746	0.546162	0.518097	CRY1	1
GO_BP_m1	GO:0009785	blue light signaling pathway	1/837	2/18493	0.0884746	0.546162	0.518097	CRY1	1
GO_BP_m1	GO:0015916	fatty-acyl-CoA transport	1/837	2/18493	0.0884746	0.546162	0.518097	SLC33A1	1
GO_BP_m1	GO:0016062	adaptation of rhodopsin mediated signaling	1/837	2/18493	0.0884746	0.546162	0.518097	RDH11	1
GO_BP_m1	GO:0016340	calcium-dependent cell-matrix adhesion	1/837	2/18493	0.0884746	0.546162	0.518097	TRPM7	1
GO_BP_m1	GO:0018008	N-terminal peptidyl-glycine N-myristoylation	1/837	2/18493	0.0884746	0.546162	0.518097	NMT2	1
GO_BP_m1	GO:0019045	latent virus replication	1/837	2/18493	0.0884746	0.546162	0.518097	NUCKS1	1
GO_BP_m1	GO:0019046	release from viral latency	1/837	2/18493	0.0884746	0.546162	0.518097	NUCKS1	1
GO_BP_m1	GO:0019483	beta-alanine biosynthetic process	1/837	2/18493	0.0884746	0.546162	0.518097	UPB1	1
GO_BP_m1	GO:0019520	aldonic acid metabolic process	1/837	2/18493	0.0884746	0.546162	0.518097	PGD	1
GO_BP_m1	GO:0019521	D-gluconate metabolic process	1/837	2/18493	0.0884746	0.546162	0.518097	PGD	1
GO_BP_m1	GO:0021526	medial motor column neuron differentiation	1/837	2/18493	0.0884746	0.546162	0.518097	LHX4	1
GO_BP_m1	GO:0021551	central nervous system morphogenesis	1/837	2/18493	0.0884746	0.546162	0.518097	WNT1	1
GO_BP_m1	GO:0021985	neurohypophysis development	1/837	2/18493	0.0884746	0.546162	0.518097	OTP	1
GO_BP_m1	GO:0030328	prenylcysteine catabolic process	1/837	2/18493	0.0884746	0.546162	0.518097	PCYOX1L	1
GO_BP_m1	GO:0030329	prenylcysteine metabolic process	1/837	2/18493	0.0884746	0.546162	0.518097	PCYOX1L	1
GO_BP_m1	GO:0031393	negative regulation of prostaglandin biosynthetic process	1/837	2/18493	0.0884746	0.546162	0.518097	SIRT1	1
GO_BP_m1	GO:0032213	regulation of telomere maintenance via semi-conservative replication	1/837	2/18493	0.0884746	0.546162	0.518097	TERF1	1
GO_BP_m1	GO:0032214	negative regulation of telomere maintenance via semi-conservative replication	1/837	2/18493	0.0884746	0.546162	0.518097	TERF1	1
GO_BP_m1	GO:0032346	positive regulation of aldosterone metabolic process	1/837	2/18493	0.0884746	0.546162	0.518097	BMP6	1
GO_BP_m1	GO:0032349	positive regulation of aldosterone biosynthetic process	1/837	2/18493	0.0884746	0.546162	0.518097	BMP6	1
GO_BP_m1	GO:0032972	regulation of muscle filament sliding speed	1/837	2/18493	0.0884746	0.546162	0.518097	TNNT2	1
GO_BP_m1	GO:0032978	protein insertion into membrane from inner side	1/837	2/18493	0.0884746	0.546162	0.518097	MAIP1	1
GO_BP_m1	GO:0032979	protein insertion into mitochondrial inner membrane from matrix side	1/837	2/18493	0.0884746	0.546162	0.518097	MAIP1	1
GO_BP_m1	GO:0034401	chromatin organization involved in regulation of transcription	1/837	2/18493	0.0884746	0.546162	0.518097	POLE3	1
GO_BP_m1	GO:0035498	carnosine metabolic process	1/837	2/18493	0.0884746	0.546162	0.518097	CARNMT1	1
GO_BP_m1	GO:0035552	oxidative single-stranded DNA demethylation	1/837	2/18493	0.0884746	0.546162	0.518097	FTO	1
GO_BP_m1	GO:0035600	tRNA methylthiolation	1/837	2/18493	0.0884746	0.546162	0.518097	CDK5RAP1	1
GO_BP_m1	GO:0035712	T-helper 2 cell activation	1/837	2/18493	0.0884746	0.546162	0.518097	PRKCQ	1
GO_BP_m1	GO:0036324	vascular endothelial growth factor receptor-2 signaling pathway	1/837	2/18493	0.0884746	0.546162	0.518097	PDCD6	1
GO_BP_m1	GO:0036367	light adaption	1/837	2/18493	0.0884746	0.546162	0.518097	RDH11	1
GO_BP_m1	GO:0036451	cap mRNA methylation	1/837	2/18493	0.0884746	0.546162	0.518097	CMTR2	1
GO_BP_m1	GO:0038154	interleukin-11-mediated signaling pathway	1/837	2/18493	0.0884746	0.546162	0.518097	IL6ST	1
GO_BP_m1	GO:0042245	RNA repair	1/837	2/18493	0.0884746	0.546162	0.518097	FTO	1
GO_BP_m1	GO:0042595	behavioral response to starvation	1/837	2/18493	0.0884746	0.546162	0.518097	SIRT1	1
GO_BP_m1	GO:0043000	Golgi to plasma membrane CFTR protein transport	1/837	2/18493	0.0884746	0.546162	0.518097	GOPC	1
GO_BP_m1	GO:0043377	negative regulation of CD8-positive, alpha-beta T cell differentiation	1/837	2/18493	0.0884746	0.546162	0.518097	ZBTB7B	1
GO_BP_m1	GO:0043629	ncRNA polyadenylation	1/837	2/18493	0.0884746	0.546162	0.518097	TENT4A	1
GO_BP_m1	GO:0043972	histone H3-K23 acetylation	1/837	2/18493	0.0884746	0.546162	0.518097	MEAF6	1
GO_BP_m1	GO:0044343	canonical Wnt signaling pathway involved in regulation of type B pancreatic cell proliferation	1/837	2/18493	0.0884746	0.546162	0.518097	SFRP1	1
GO_BP_m1	GO:0044861	protein transport into plasma membrane raft	1/837	2/18493	0.0884746	0.546162	0.518097	ATP1B1	1
GO_BP_m1	GO:0045210	FasL biosynthetic process	1/837	2/18493	0.0884746	0.546162	0.518097	JAK3	1
GO_BP_m1	GO:0045720	negative regulation of integrin biosynthetic process	1/837	2/18493	0.0884746	0.546162	0.518097	TMEFF2	1
GO_BP_m1	GO:0045872	positive regulation of rhodopsin gene expression	1/837	2/18493	0.0884746	0.546162	0.518097	NR2E3	1
GO_BP_m1	GO:0045903	positive regulation of translational fidelity	1/837	2/18493	0.0884746	0.546162	0.518097	CDK5RAP1	1
GO_BP_m1	GO:0046294	formaldehyde catabolic process	1/837	2/18493	0.0884746	0.546162	0.518097	ADH5	1
GO_BP_m1	GO:0046502	uroporphyrinogen III metabolic process	1/837	2/18493	0.0884746	0.546162	0.518097	SUCLA2	1
GO_BP_m1	GO:0046778	modification by virus of host mRNA processing	1/837	2/18493	0.0884746	0.546162	0.518097	PABPN1	1
GO_BP_m1	GO:0051134	negative regulation of NK T cell activation	1/837	2/18493	0.0884746	0.546162	0.518097	ZBTB7B	1
GO_BP_m1	GO:0060382	regulation of DNA strand elongation	1/837	2/18493	0.0884746	0.546162	0.518097	NUCKS1	1
GO_BP_m1	GO:0060532	bronchus cartilage development	1/837	2/18493	0.0884746	0.546162	0.518097	SRF	1
GO_BP_m1	GO:0060994	regulation of transcription from RNA polymerase II promoter involved in kidney development	1/837	2/18493	0.0884746	0.546162	0.518097	GLIS2	1
GO_BP_m1	GO:0060995	cell-cell signaling involved in kidney development	1/837	2/18493	0.0884746	0.546162	0.518097	GATA3	1
GO_BP_m1	GO:0061145	lung smooth muscle development	1/837	2/18493	0.0884746	0.546162	0.518097	SRF	1
GO_BP_m1	GO:0061289	Wnt signaling pathway involved in kidney development	1/837	2/18493	0.0884746	0.546162	0.518097	GATA3	1
GO_BP_m1	GO:0061290	canonical Wnt signaling pathway involved in metanephric kidney development	1/837	2/18493	0.0884746	0.546162	0.518097	GATA3	1
GO_BP_m1	GO:0061441	renal artery morphogenesis	1/837	2/18493	0.0884746	0.546162	0.518097	PKD2	1
GO_BP_m1	GO:0070171	negative regulation of tooth mineralization	1/837	2/18493	0.0884746	0.546162	0.518097	BCOR	1
GO_BP_m1	GO:0070292	N-acylphosphatidylethanolamine metabolic process	1/837	2/18493	0.0884746	0.546162	0.518097	NAPEPLD	1
GO_BP_m1	GO:0070868	heterochromatin organization involved in chromatin silencing	1/837	2/18493	0.0884746	0.546162	0.518097	POLE3	1
GO_BP_m1	GO:0070893	transposon integration	1/837	2/18493	0.0884746	0.546162	0.518097	ZNF91	1
GO_BP_m1	GO:0070894	regulation of transposon integration	1/837	2/18493	0.0884746	0.546162	0.518097	ZNF91	1
GO_BP_m1	GO:0070895	negative regulation of transposon integration	1/837	2/18493	0.0884746	0.546162	0.518097	ZNF91	1
GO_BP_m1	GO:0071050	snoRNA polyadenylation	1/837	2/18493	0.0884746	0.546162	0.518097	TENT4A	1
GO_BP_m1	GO:0071076	RNA 3' uridylation	1/837	2/18493	0.0884746	0.546162	0.518097	TUT4	1
GO_BP_m1	GO:0071140	resolution of mitotic recombination intermediates	1/837	2/18493	0.0884746	0.546162	0.518097	GEN1	1
GO_BP_m1	GO:0071344	diphosphate metabolic process	1/837	2/18493	0.0884746	0.546162	0.518097	PPA2	1
GO_BP_m1	GO:0071483	cellular response to blue light	1/837	2/18493	0.0884746	0.546162	0.518097	CRY1	1
GO_BP_m1	GO:0071484	cellular response to light intensity	1/837	2/18493	0.0884746	0.546162	0.518097	TENT2	1
GO_BP_m1	GO:0071963	establishment or maintenance of cell polarity regulating cell shape	1/837	2/18493	0.0884746	0.546162	0.518097	MARK2	1
GO_BP_m1	GO:0072204	cell-cell signaling involved in metanephros development	1/837	2/18493	0.0884746	0.546162	0.518097	GATA3	1
GO_BP_m1	GO:0072208	metanephric smooth muscle tissue development	1/837	2/18493	0.0884746	0.546162	0.518097	PKD2	1
GO_BP_m1	GO:0090038	negative regulation of protein kinase C signaling	1/837	2/18493	0.0884746	0.546162	0.518097	GPD1L	1
GO_BP_m1	GO:0090149	mitochondrial membrane fission	1/837	2/18493	0.0884746	0.546162	0.518097	DNM1L	1
GO_BP_m1	GO:0097111	endoplasmic reticulum-Golgi intermediate compartment organization	1/837	2/18493	0.0884746	0.546162	0.518097	STX17	1
GO_BP_m1	GO:0097309	cap1 mRNA methylation	1/837	2/18493	0.0884746	0.546162	0.518097	CMTR2	1
GO_BP_m1	GO:0097338	response to clozapine	1/837	2/18493	0.0884746	0.546162	0.518097	PRKACB	1
GO_BP_m1	GO:0097534	lymphoid lineage cell migration	1/837	2/18493	0.0884746	0.546162	0.518097	BCL11B	1
GO_BP_m1	GO:0097535	lymphoid lineage cell migration into thymus	1/837	2/18493	0.0884746	0.546162	0.518097	BCL11B	1
GO_BP_m1	GO:0097549	chromatin organization involved in negative regulation of transcription	1/837	2/18493	0.0884746	0.546162	0.518097	POLE3	1
GO_BP_m1	GO:0098508	endothelial to hematopoietic transition	1/837	2/18493	0.0884746	0.546162	0.518097	METTL3	1
GO_BP_m1	GO:0098928	presynaptic signal transduction	1/837	2/18493	0.0884746	0.546162	0.518097	PCLO	1
GO_BP_m1	GO:0099039	sphingolipid translocation	1/837	2/18493	0.0884746	0.546162	0.518097	ABCB1	1
GO_BP_m1	GO:0099526	presynapse to nucleus signaling pathway	1/837	2/18493	0.0884746	0.546162	0.518097	PCLO	1
GO_BP_m1	GO:0110017	cap-independent translational initiation of linear mRNA	1/837	2/18493	0.0884746	0.546162	0.518097	RBM4	1
GO_BP_m1	GO:1901255	nucleotide-excision repair involved in interstrand cross-link repair	1/837	2/18493	0.0884746	0.546162	0.518097	ERCC4	1
GO_BP_m1	GO:1901337	thioester transport	1/837	2/18493	0.0884746	0.546162	0.518097	SLC33A1	1
GO_BP_m1	GO:1901629	regulation of presynaptic membrane organization	1/837	2/18493	0.0884746	0.546162	0.518097	LRP4	1
GO_BP_m1	GO:1902037	negative regulation of hematopoietic stem cell differentiation	1/837	2/18493	0.0884746	0.546162	0.518097	N4BP2L2	1
GO_BP_m1	GO:1902504	regulation of signal transduction involved in mitotic G2 DNA damage checkpoint	1/837	2/18493	0.0884746	0.546162	0.518097	RINT1	1
GO_BP_m1	GO:1902544	regulation of DNA N-glycosylase activity	1/837	2/18493	0.0884746	0.546162	0.518097	RPS3	1
GO_BP_m1	GO:1902960	negative regulation of aspartic-type endopeptidase activity involved in amyloid precursor protein catabolic process	1/837	2/18493	0.0884746	0.546162	0.518097	BIN1	1
GO_BP_m1	GO:1903281	positive regulation of calcium:sodium antiporter activity	1/837	2/18493	0.0884746	0.546162	0.518097	ATP1B1	1
GO_BP_m1	GO:1903285	positive regulation of hydrogen peroxide catabolic process	1/837	2/18493	0.0884746	0.546162	0.518097	NNT	1
GO_BP_m1	GO:1903526	negative regulation of membrane tubulation	1/837	2/18493	0.0884746	0.546162	0.518097	DNM2	1
GO_BP_m1	GO:1903775	regulation of DNA double-strand break processing	1/837	2/18493	0.0884746	0.546162	0.518097	HELB	1
GO_BP_m1	GO:1903946	negative regulation of ventricular cardiac muscle cell action potential	1/837	2/18493	0.0884746	0.546162	0.518097	BIN1	1
GO_BP_m1	GO:1904245	regulation of polynucleotide adenylyltransferase activity	1/837	2/18493	0.0884746	0.546162	0.518097	PABPN1	1
GO_BP_m1	GO:1904373	response to kainic acid	1/837	2/18493	0.0884746	0.546162	0.518097	IREB2	1
GO_BP_m1	GO:1904534	negative regulation of telomeric loop disassembly	1/837	2/18493	0.0884746	0.546162	0.518097	TERF1	1
GO_BP_m1	GO:1904562	phosphatidylinositol 5-phosphate metabolic process	1/837	2/18493	0.0884746	0.546162	0.518097	MTMR3	1
GO_BP_m1	GO:1904674	positive regulation of somatic stem cell population maintenance	1/837	2/18493	0.0884746	0.546162	0.518097	LBH	1
GO_BP_m1	GO:1904675	regulation of somatic stem cell division	1/837	2/18493	0.0884746	0.546162	0.518097	LBH	1
GO_BP_m1	GO:1904743	negative regulation of telomeric DNA binding	1/837	2/18493	0.0884746	0.546162	0.518097	ERCC4	1
GO_BP_m1	GO:1904815	negative regulation of protein localization to chromosome, telomeric region	1/837	2/18493	0.0884746	0.546162	0.518097	TERF1	1
GO_BP_m1	GO:1904868	telomerase catalytic core complex assembly	1/837	2/18493	0.0884746	0.546162	0.518097	ATM	1
GO_BP_m1	GO:1904882	regulation of telomerase catalytic core complex assembly	1/837	2/18493	0.0884746	0.546162	0.518097	ATM	1
GO_BP_m1	GO:1904884	positive regulation of telomerase catalytic core complex assembly	1/837	2/18493	0.0884746	0.546162	0.518097	ATM	1
GO_BP_m1	GO:1905051	regulation of base-excision repair	1/837	2/18493	0.0884746	0.546162	0.518097	RPS3	1
GO_BP_m1	GO:1905053	positive regulation of base-excision repair	1/837	2/18493	0.0884746	0.546162	0.518097	RPS3	1
GO_BP_m1	GO:1905319	mesenchymal stem cell migration	1/837	2/18493	0.0884746	0.546162	0.518097	FBXO5	1
GO_BP_m1	GO:1905320	regulation of mesenchymal stem cell migration	1/837	2/18493	0.0884746	0.546162	0.518097	FBXO5	1
GO_BP_m1	GO:1905322	positive regulation of mesenchymal stem cell migration	1/837	2/18493	0.0884746	0.546162	0.518097	FBXO5	1
GO_BP_m1	GO:1905395	response to flavonoid	1/837	2/18493	0.0884746	0.546162	0.518097	DNM1L	1
GO_BP_m1	GO:1905407	regulation of creatine transmembrane transporter activity	1/837	2/18493	0.0884746	0.546162	0.518097	STK39	1
GO_BP_m1	GO:1905408	negative regulation of creatine transmembrane transporter activity	1/837	2/18493	0.0884746	0.546162	0.518097	STK39	1
GO_BP_m1	GO:1905429	response to glycine	1/837	2/18493	0.0884746	0.546162	0.518097	FYN	1
GO_BP_m1	GO:1905663	positive regulation of telomerase RNA reverse transcriptase activity	1/837	2/18493	0.0884746	0.546162	0.518097	HNRNPA2B1	1
GO_BP_m1	GO:1905778	negative regulation of exonuclease activity	1/837	2/18493	0.0884746	0.546162	0.518097	TERF1	1
GO_BP_m1	GO:1905838	regulation of telomeric D-loop disassembly	1/837	2/18493	0.0884746	0.546162	0.518097	TERF1	1
GO_BP_m1	GO:1905839	negative regulation of telomeric D-loop disassembly	1/837	2/18493	0.0884746	0.546162	0.518097	TERF1	1
GO_BP_m1	GO:1990172	G protein-coupled receptor catabolic process	1/837	2/18493	0.0884746	0.546162	0.518097	GPRASP1	1
GO_BP_m1	GO:1990428	miRNA transport	1/837	2/18493	0.0884746	0.546162	0.518097	HNRNPA2B1	1
GO_BP_m1	GO:1990519	pyrimidine nucleotide import into mitochondrion	1/837	2/18493	0.0884746	0.546162	0.518097	SLC25A36	1
GO_BP_m1	GO:1990619	histone H3-K9 deacetylation	1/837	2/18493	0.0884746	0.546162	0.518097	SIRT1	1
GO_BP_m1	GO:2000040	regulation of planar cell polarity pathway involved in axis elongation	1/837	2/18493	0.0884746	0.546162	0.518097	SFRP1	1
GO_BP_m1	GO:2000041	negative regulation of planar cell polarity pathway involved in axis elongation	1/837	2/18493	0.0884746	0.546162	0.518097	SFRP1	1
GO_BP_m1	GO:2000079	regulation of canonical Wnt signaling pathway involved in controlling type B pancreatic cell proliferation	1/837	2/18493	0.0884746	0.546162	0.518097	SFRP1	1
GO_BP_m1	GO:2000683	regulation of cellular response to X-ray	1/837	2/18493	0.0884746	0.546162	0.518097	GATA3	1
GO_BP_m1	GO:2000832	negative regulation of steroid hormone secretion	1/837	2/18493	0.0884746	0.546162	0.518097	CRY1	1
GO_BP_m1	GO:2000847	negative regulation of corticosteroid hormone secretion	1/837	2/18493	0.0884746	0.546162	0.518097	CRY1	1
GO_BP_m1	GO:2000850	negative regulation of glucocorticoid secretion	1/837	2/18493	0.0884746	0.546162	0.518097	CRY1	1
GO_BP_m1	GO:2000857	positive regulation of mineralocorticoid secretion	1/837	2/18493	0.0884746	0.546162	0.518097	BMP6	1
GO_BP_m1	GO:2000860	positive regulation of aldosterone secretion	1/837	2/18493	0.0884746	0.546162	0.518097	BMP6	1
GO_BP_m1	GO:2001162	positive regulation of histone H3-K79 methylation	1/837	2/18493	0.0884746	0.546162	0.518097	WDR61	1
GO_BP_m1	GO:2001228	regulation of response to gamma radiation	1/837	2/18493	0.0884746	0.546162	0.518097	ATM	1
GO_BP_m1	GO:0055076	transition metal ion homeostasis	10/837	136/18493	0.0893661	0.551091	0.522772	TMC8/SLC30A7/ATP6V0A2/PRND/IREB2/SLC11A2/CAND1/SLC30A5/BMP6/CCDC115	10
GO_BP_m1	GO:0002028	regulation of sodium ion transport	7/837	85/18493	0.0900688	0.554846	0.526334	DLG1/DNM2/DRD4/GPD1L/STK39/ATP1B1/FXYD5	7
GO_BP_m1	GO:0044843	cell cycle G1/S phase transition	18/837	282/18493	0.0903649	0.556065	0.527491	CDKN1B/LSM11/EIF4E/FBXO5/SFN/ATM/CNOT4/NPAT/ORC5/PKD2/POLE3/PPAT/RBL1/RPS6KB1/WEE1/CUL5/TMEM14B/CDC7	18
GO_BP_m1	GO:1905477	positive regulation of protein localization to membrane	9/837	119/18493	0.0906571	0.556065	0.527491	CNST/DLG1/FYN/SFN/KCNB1/LRP4/PRKCH/PDCD5/C2CD5	9
GO_BP_m1	GO:0010332	response to gamma radiation	5/837	53/18493	0.0907363	0.556065	0.527491	TRIM13/GATA3/ATM/POLE3/XRCC2	5
GO_BP_m1	GO:0010823	negative regulation of mitochondrion organization	5/837	53/18493	0.0907363	0.556065	0.527491	DNM1L/MPV17L/LMAN1/ARRB2/PSMD10	5
GO_BP_m1	GO:0016925	protein sumoylation	5/837	53/18493	0.0907363	0.556065	0.527491	HMG20A/UHRF2/RWDD3/ZNF451/UBE2I	5
GO_BP_m1	GO:0031062	positive regulation of histone methylation	4/837	38/18493	0.0914209	0.559681	0.530921	SIRT1/HIST1H1B/WDR61/PAXBP1	4
GO_BP_m1	GO:0042440	pigment metabolic process	6/837	69/18493	0.0916635	0.559912	0.53114	GART/IREB2/MTHFD1/SLC11A2/PPAT/TRPC1	6
GO_BP_m1	GO:0006359	regulation of transcription by RNA polymerase III	3/837	24/18493	0.0924043	0.559912	0.53114	POLR3F/DHX36/ZC3H8	3
GO_BP_m1	GO:0010528	regulation of transposition	3/837	24/18493	0.0924043	0.559912	0.53114	TUT4/BTBD18/ZNF91	3
GO_BP_m1	GO:0032878	regulation of establishment or maintenance of cell polarity	3/837	24/18493	0.0924043	0.559912	0.53114	RUFY3/GATA3/KRIT1	3
GO_BP_m1	GO:0032897	negative regulation of viral transcription	3/837	24/18493	0.0924043	0.559912	0.53114	TRIM13/TARDBP/REST	3
GO_BP_m1	GO:0046639	negative regulation of alpha-beta T cell differentiation	3/837	24/18493	0.0924043	0.559912	0.53114	JAK3/ZBTB7B/RUNX3	3
GO_BP_m1	GO:0050855	regulation of B cell receptor signaling pathway	3/837	24/18493	0.0924043	0.559912	0.53114	PTPN22/PRKCH/LPXN	3
GO_BP_m1	GO:0051156	glucose 6-phosphate metabolic process	3/837	24/18493	0.0924043	0.559912	0.53114	GPI/PGD/RPE	3
GO_BP_m1	GO:1901018	positive regulation of potassium ion transmembrane transporter activity	3/837	24/18493	0.0924043	0.559912	0.53114	AKAP9/DNM2/ATP1B1	3
GO_BP_m1	GO:1902991	regulation of amyloid precursor protein catabolic process	3/837	24/18493	0.0924043	0.559912	0.53114	TMED10/BIN1/GSAP	3
GO_BP_m1	GO:1901991	negative regulation of mitotic cell cycle phase transition	13/837	191/18493	0.0938327	0.567985	0.538798	CDKN1B/FBXO5/SFN/GEN1/ATM/CNOT4/PKD2/USP47/RBL1/RINT1/WEE1/ZNF207/BUB3	13
GO_BP_m1	GO:0016575	histone deacetylation	7/837	86/18493	0.0944431	0.571096	0.54175	SIRT1/ZBTB7B/SMARCAD1/RBBP4/REST/SFPQ/HDAC11	7
GO_BP_m1	GO:0034394	protein localization to cell surface	5/837	54/18493	0.0964781	0.582807	0.552858	GPD1L/LEPROTL1/GOPC/CD247/LRIG2	5
GO_BP_m1	GO:0030521	androgen receptor signaling pathway	6/837	70/18493	0.0966407	0.583194	0.553225	SIRT1/ARRB2/SFRP1/TCF21/NRIP1/MED14	6
GO_BP_m1	GO:0045773	positive regulation of axon extension	4/837	39/18493	0.0984134	0.586272	0.556146	RUFY3/MACF1/GOLGA4/SRF	4
GO_BP_m1	GO:0006888	ER to Golgi vesicle-mediated transport	14/837	211/18493	0.0987053	0.586272	0.556146	PDCD6/TMED2/TMED10/DDHD2/LMAN1/STX17/GOPC/RINT1/TRAPPC2/TRAPPC10/COG3/COG8/SEC16B/MCFD2	14
GO_BP_m1	GO:1901988	negative regulation of cell cycle phase transition	14/837	211/18493	0.0987053	0.586272	0.556146	CDKN1B/FBXO5/SFN/GEN1/ATM/CNOT4/PKD2/USP47/RBL1/RINT1/WEE1/ZNF207/ABRAXAS1/BUB3	14
GO_BP_m1	GO:0035710	CD4-positive, alpha-beta T cell activation	7/837	87/18493	0.0989336	0.586272	0.556146	GATA3/JAK3/ZBTB7B/PRKCQ/RORA/SATB1/RUNX3	7
GO_BP_m1	GO:0031056	regulation of histone modification	10/837	139/18493	0.0996565	0.586272	0.556146	SIRT1/ZNF451/GATA3/HIST1H1B/ATM/ZBTB7B/BCOR/MAPK3/WDR61/PAXBP1	10
GO_BP_m1	GO:0002371	dendritic cell cytokine production	2/837	12/18493	0.100023	0.586272	0.556146	DHX36/JAK3	2
GO_BP_m1	GO:0006705	mineralocorticoid biosynthetic process	2/837	12/18493	0.100023	0.586272	0.556146	REST/BMP6	2
GO_BP_m1	GO:0006828	manganese ion transport	2/837	12/18493	0.100023	0.586272	0.556146	SLC11A2/TRPC1	2
GO_BP_m1	GO:0008212	mineralocorticoid metabolic process	2/837	12/18493	0.100023	0.586272	0.556146	REST/BMP6	2
GO_BP_m1	GO:0010561	negative regulation of glycoprotein biosynthetic process	2/837	12/18493	0.100023	0.586272	0.556146	JAK3/ITM2A	2
GO_BP_m1	GO:0014029	neural crest formation	2/837	12/18493	0.100023	0.586272	0.556146	PDCD6/SFRP1	2
GO_BP_m1	GO:0018206	peptidyl-methionine modification	2/837	12/18493	0.100023	0.586272	0.556146	NAA16/NAA25	2
GO_BP_m1	GO:0034086	maintenance of sister chromatid cohesion	2/837	12/18493	0.100023	0.586272	0.556146	SMC5/SLF2	2
GO_BP_m1	GO:0034088	maintenance of mitotic sister chromatid cohesion	2/837	12/18493	0.100023	0.586272	0.556146	SMC5/SLF2	2
GO_BP_m1	GO:0034982	mitochondrial protein processing	2/837	12/18493	0.100023	0.586272	0.556146	YME1L1/UQCRC2	2
GO_BP_m1	GO:0035721	intraciliary retrograde transport	2/837	12/18493	0.100023	0.586272	0.556146	ICK/DYNC2LI1	2
GO_BP_m1	GO:0043922	negative regulation by host of viral transcription	2/837	12/18493	0.100023	0.586272	0.556146	TARDBP/REST	2
GO_BP_m1	GO:0043970	histone H3-K9 acetylation	2/837	12/18493	0.100023	0.586272	0.556146	ZNF451/GATA3	2
GO_BP_m1	GO:0051132	NK T cell activation	2/837	12/18493	0.100023	0.586272	0.556146	IL15/ZBTB7B	2
GO_BP_m1	GO:0052803	imidazole-containing compound metabolic process	2/837	12/18493	0.100023	0.586272	0.556146	CARNMT1/MTHFD1	2
GO_BP_m1	GO:0060019	radial glial cell differentiation	2/837	12/18493	0.100023	0.586272	0.556146	METTL3/METTL14	2
GO_BP_m1	GO:0060442	branching involved in prostate gland morphogenesis	2/837	12/18493	0.100023	0.586272	0.556146	ESR1/SFRP1	2
GO_BP_m1	GO:0070202	regulation of establishment of protein localization to chromosome	2/837	12/18493	0.100023	0.586272	0.556146	CCT8/TERF1	2
GO_BP_m1	GO:0070914	UV-damage excision repair	2/837	12/18493	0.100023	0.586272	0.556146	SIRT1/GEN1	2
GO_BP_m1	GO:0099149	regulation of postsynaptic neurotransmitter receptor internalization	2/837	12/18493	0.100023	0.586272	0.556146	DRD4/ATAD1	2
GO_BP_m1	GO:0099640	axo-dendritic protein transport	2/837	12/18493	0.100023	0.586272	0.556146	PURA/SFPQ	2
GO_BP_m1	GO:1902018	negative regulation of cilium assembly	2/837	12/18493	0.100023	0.586272	0.556146	DNM2/TBC1D30	2
GO_BP_m1	GO:1903729	regulation of plasma membrane organization	2/837	12/18493	0.100023	0.586272	0.556146	DNM2/TMEFF2	2
GO_BP_m1	GO:1990173	protein localization to nucleoplasm	2/837	12/18493	0.100023	0.586272	0.556146	CCT8/TBRG1	2
GO_BP_m1	GO:1902275	regulation of chromatin organization	12/837	175/18493	0.100243	0.586751	0.556599	SIRT1/ZNF451/GATA3/ATAD2/HIST1H1B/ATM/ZBTB7B/BCOR/MAPK3/NAA40/WDR61/PAXBP1	12
GO_BP_m1	GO:0045931	positive regulation of mitotic cell cycle	11/837	157/18493	0.100303	0.586751	0.556599	LSM11/EIF4E/SMC5/FBXO5/GEN1/NUMA1/ANAPC5/SLF2/RPS6KB1/SMARCD3/CDC7	11
GO_BP_m1	GO:0006312	mitotic recombination	3/837	25/18493	0.101637	0.588829	0.558571	ERCC4/SMC5/GEN1	3
GO_BP_m1	GO:0006779	porphyrin-containing compound biosynthetic process	3/837	25/18493	0.101637	0.588829	0.558571	IREB2/SLC11A2/SUCLA2	3
GO_BP_m1	GO:0018279	protein N-linked glycosylation via asparagine	3/837	25/18493	0.101637	0.588829	0.558571	FUT8/MGAT2/OSTC	3
GO_BP_m1	GO:0033119	negative regulation of RNA splicing	3/837	25/18493	0.101637	0.588829	0.558571	RNPS1/HNRNPA2B1/SRSF7	3
GO_BP_m1	GO:0034205	amyloid-beta formation	3/837	25/18493	0.101637	0.588829	0.558571	TMED10/BIN1/GSAP	3
GO_BP_m1	GO:0051497	negative regulation of stress fiber assembly	3/837	25/18493	0.101637	0.588829	0.558571	S1PR1/CLASP2/TMEFF2	3
GO_BP_m1	GO:0051894	positive regulation of focal adhesion assembly	3/837	25/18493	0.101637	0.588829	0.558571	LIMS1/SFRP1/TSC1	3
GO_BP_m1	GO:0070199	establishment of protein localization to chromosome	3/837	25/18493	0.101637	0.588829	0.558571	CCT8/HIST1H1B/TERF1	3
GO_BP_m1	GO:1902036	regulation of hematopoietic stem cell differentiation	3/837	25/18493	0.101637	0.588829	0.558571	N4BP2L2/GATA3/METTL3	3
GO_BP_m1	GO:0009301	snRNA transcription	6/837	71/18493	0.101759	0.588829	0.558571	GTF2F1/POLR2K/INTS10/SNAPC3/TAF11/ZC3H8	6
GO_BP_m1	GO:0042795	snRNA transcription by RNA polymerase II	6/837	71/18493	0.101759	0.588829	0.558571	GTF2F1/POLR2K/INTS10/SNAPC3/TAF11/ZC3H8	6
GO_BP_m1	GO:1903038	negative regulation of leukocyte cell-cell adhesion	9/837	122/18493	0.101852	0.588829	0.558571	GLMN/DLG1/PTPN22/JAK3/ZBTB7B/LAX1/CCL28/ZC3H8/RUNX3	9
GO_BP_m1	GO:0097193	intrinsic apoptotic signaling pathway	18/837	287/18493	0.102165	0.589693	0.559391	DNM1L/MLLT11/JMY/ENO1/SIRT1/CIDEB/SFN/ATM/CYCS/RRN3/USP47/RPS3/FIGNL1/SFPQ/CUL5/DYRK2/PRKRA/MAPK8IP1	18
GO_BP_m1	GO:0002011	morphogenesis of an epithelial sheet	5/837	55/18493	0.102399	0.589693	0.559391	CLASP2/TMEFF2/SOS1/SRF/ACVRL1	5
GO_BP_m1	GO:0006893	Golgi to plasma membrane transport	5/837	55/18493	0.102399	0.589693	0.559391	CNST/DNM2/MACF1/GOLGA4/GOPC	5
GO_BP_m1	GO:0032781	positive regulation of ATPase activity	5/837	55/18493	0.102399	0.589693	0.559391	DNAJC24/AHSA2P/DNM2/ATP1B1/TNNT2	5
GO_BP_m1	GO:0061013	regulation of mRNA catabolic process	10/837	140/18493	0.103234	0.593924	0.563404	HNRNPR/EXOSC8/DHX36/TARDBP/TNRC6A/EXOSC1/METTL3/METTL14/XPO1/ANGEL2	10
GO_BP_m1	GO:0045333	cellular respiration	12/837	176/18493	0.103415	0.594386	0.563843	POLG2/COX20/FASTKD2/NNT/IREB2/COX1/COX2/ND4/NDUFS4/CYCS/UQCRC2/SUCLA2	12
GO_BP_m1	GO:0016241	regulation of macroautophagy	11/837	158/18493	0.103667	0.594679	0.564121	TRIM13/SLC38A9/SIRT1/ATP6V0A2/SNX5/VPS13C/MAPK3/QSOX1/SCOC/TSC1/MTMR3	11
GO_BP_m1	GO:0090316	positive regulation of intracellular protein transport	11/837	158/18493	0.103667	0.594679	0.564121	UBE2J2/RUFY3/FYN/SFN/KCNB1/ZIC1/ZFAND1/SEC16B/PDCD5/EDEM1/C2CD5	11
GO_BP_m1	GO:0000959	mitochondrial RNA metabolic process	4/837	40/18493	0.105647	0.604445	0.573384	TRNT1/CDK5RAP1/TEFM/PUS1	4
GO_BP_m1	GO:0050873	brown fat cell differentiation	4/837	40/18493	0.105647	0.604445	0.573384	NAPEPLD/SIRT1/ZBTB7B/FTO	4
GO_BP_m1	GO:0033157	regulation of intracellular protein transport	15/837	232/18493	0.105676	0.604445	0.573384	UBE2J2/UHMK1/RUFY3/SIRT1/FYN/SFN/KCNB1/LMAN1/XPO1/ZIC1/ZFAND1/SEC16B/PDCD5/EDEM1/C2CD5	15
GO_BP_m1	GO:0050868	negative regulation of T cell activation	8/837	106/18493	0.107576	0.608688	0.577409	GLMN/DLG1/PTPN22/JAK3/ZBTB7B/LAX1/ZC3H8/RUNX3	8
GO_BP_m1	GO:0060021	roof of mouth development	7/837	89/18493	0.108259	0.608688	0.577409	TSHZ1/DLG1/DLX5/BCOR/ALX4/SOS1/TCF21	7
GO_BP_m1	GO:0070126	mitochondrial translational termination	7/837	89/18493	0.108259	0.608688	0.577409	MRPL52/MRPL42/MRPS2/PTCD3/MRPS14/MRPS25/MRPL32	7
GO_BP_m1	GO:0007062	sister chromatid cohesion	5/837	56/18493	0.108497	0.608688	0.577409	TENT4A/ESCO1/SMC5/SLF2/SFPQ	5
GO_BP_m1	GO:0034508	centromere complex assembly	5/837	56/18493	0.108497	0.608688	0.577409	CENPC/POLE3/MIS18BP1/RBBP4/MIS12	5
GO_BP_m1	GO:0051650	establishment of vesicle localization	18/837	290/18493	0.109686	0.608688	0.577409	PDCD6/DNM1L/RASGRP1/TMED2/TMED10/DNM2/KIFAP3/CLASP2/PCLO/LMAN1/WDR11/NAPB/TRAPPC2/C17orf75/SYN1/TRAPPC10/SEC16B/MCFD2	18
GO_BP_m1	GO:0042098	T cell proliferation	12/837	178/18493	0.109936	0.608688	0.577409	GLMN/DLG1/FYN/IL6ST/IL15/JAK3/ZBTB7B/PRKCQ/RPS3/SATB1/SOS1/MAPK8IP1	12
GO_BP_m1	GO:0000729	DNA double-strand break processing	3/837	26/18493	0.11122	0.608688	0.577409	ATM/SMARCAD1/HELB	3
GO_BP_m1	GO:0001958	endochondral ossification	3/837	26/18493	0.11122	0.608688	0.577409	DLX5/ALPL/BMP6	3
GO_BP_m1	GO:0018196	peptidyl-asparagine modification	3/837	26/18493	0.11122	0.608688	0.577409	FUT8/MGAT2/OSTC	3
GO_BP_m1	GO:0036075	replacement ossification	3/837	26/18493	0.11122	0.608688	0.577409	DLX5/ALPL/BMP6	3
GO_BP_m1	GO:0051194	positive regulation of cofactor metabolic process	3/837	26/18493	0.11122	0.608688	0.577409	NNT/COX2/PFKFB4	3
GO_BP_m1	GO:0051569	regulation of histone H3-K4 methylation	3/837	26/18493	0.11122	0.608688	0.577409	GATA3/BCOR/WDR61	3
GO_BP_m1	GO:0099590	neurotransmitter receptor internalization	3/837	26/18493	0.11122	0.608688	0.577409	DNM2/DRD4/ATAD1	3
GO_BP_m1	GO:1903959	regulation of anion transmembrane transport	3/837	26/18493	0.11122	0.608688	0.577409	STK39/ABCB1/GOPC	3
GO_BP_m1	GO:0043489	RNA stabilization	4/837	41/18493	0.113113	0.608688	0.577409	TENT2/DHX36/TARDBP/ANGEL2	4
GO_BP_m1	GO:0070663	regulation of leukocyte proliferation	14/837	216/18493	0.113391	0.608688	0.577409	GLMN/DLG1/IKZF3/PTPN22/IL6ST/IL15/JAK3/ATM/NFATC2/ZBTB7B/PRKCQ/RPS3/SOS1/MAPK8IP1	14
GO_BP_m1	GO:0007568	aging	19/837	311/18493	0.114567	0.608688	0.577409	AKT3/NEK6/NAPEPLD/SMC5/SIRT1/FBXO5/FBXO4/IL15/IREB2/LIMS1/ATP6/COX1/ND4/ATM/RBL1/RPS6KB1/SRF/TACR3/WNT1	19
GO_BP_m1	GO:2000514	regulation of CD4-positive, alpha-beta T cell activation	5/837	57/18493	0.114767	0.608688	0.577409	GATA3/JAK3/ZBTB7B/PRKCQ/RUNX3	5
GO_BP_m1	GO:2001244	positive regulation of intrinsic apoptotic signaling pathway	5/837	57/18493	0.114767	0.608688	0.577409	DNM1L/SIRT1/RPS3/SFPQ/PRKRA	5
GO_BP_m1	GO:0009086	methionine biosynthetic process	2/837	13/18493	0.11479	0.608688	0.577409	MTHFD1/MTR	2
GO_BP_m1	GO:0009143	nucleoside triphosphate catabolic process	2/837	13/18493	0.11479	0.608688	0.577409	ITPA/ENTPD3	2
GO_BP_m1	GO:0009642	response to light intensity	2/837	13/18493	0.11479	0.608688	0.577409	TENT2/RDH11	2
GO_BP_m1	GO:0010566	regulation of ketone biosynthetic process	2/837	13/18493	0.11479	0.608688	0.577409	REST/BMP6	2
GO_BP_m1	GO:0010960	magnesium ion homeostasis	2/837	13/18493	0.11479	0.608688	0.577409	SLC41A1/TRPM7	2
GO_BP_m1	GO:0033127	regulation of histone phosphorylation	2/837	13/18493	0.11479	0.608688	0.577409	ATM/MAPK3	2
GO_BP_m1	GO:0035723	interleukin-15-mediated signaling pathway	2/837	13/18493	0.11479	0.608688	0.577409	IL15/JAK3	2
GO_BP_m1	GO:0043201	response to leucine	2/837	13/18493	0.11479	0.608688	0.577409	UBR1/RPS6KB1	2
GO_BP_m1	GO:0043248	proteasome assembly	2/837	13/18493	0.11479	0.608688	0.577409	OTUD6B/PSMD10	2
GO_BP_m1	GO:0045086	positive regulation of interleukin-2 biosynthetic process	2/837	13/18493	0.11479	0.608688	0.577409	GLMN/PRKCQ	2
GO_BP_m1	GO:0046033	AMP metabolic process	2/837	13/18493	0.11479	0.608688	0.577409	ADSS/AK3	2
GO_BP_m1	GO:0051315	attachment of mitotic spindle microtubules to kinetochore	2/837	13/18493	0.11479	0.608688	0.577409	CENPC/MIS12	2
GO_BP_m1	GO:0061029	eyelid development in camera-type eye	2/837	13/18493	0.11479	0.608688	0.577409	SOS1/SRF	2
GO_BP_m1	GO:0070243	regulation of thymocyte apoptotic process	2/837	13/18493	0.11479	0.608688	0.577409	JAK3/ZC3H8	2
GO_BP_m1	GO:0071350	cellular response to interleukin-15	2/837	13/18493	0.11479	0.608688	0.577409	IL15/JAK3	2
GO_BP_m1	GO:1900037	regulation of cellular response to hypoxia	2/837	13/18493	0.11479	0.608688	0.577409	ENO1/RWDD3	2
GO_BP_m1	GO:1902894	negative regulation of pri-miRNA transcription by RNA polymerase II	2/837	13/18493	0.11479	0.608688	0.577409	NFATC3/SRF	2
GO_BP_m1	GO:1903960	negative regulation of anion transmembrane transport	2/837	13/18493	0.11479	0.608688	0.577409	STK39/GOPC	2
GO_BP_m1	GO:2000009	negative regulation of protein localization to cell surface	2/837	13/18493	0.11479	0.608688	0.577409	LEPROTL1/GOPC	2
GO_BP_m1	GO:0006353	DNA-templated transcription, termination	6/837	74/18493	0.117943	0.608688	0.577409	LSM11/GTF2H3/POLR2K/TAF1D/PABPN1/POLR1C	6
GO_BP_m1	GO:0043367	CD4-positive, alpha-beta T cell differentiation	6/837	74/18493	0.117943	0.608688	0.577409	GATA3/JAK3/ZBTB7B/RORA/SATB1/RUNX3	6
GO_BP_m1	GO:0006119	oxidative phosphorylation	9/837	126/18493	0.117947	0.608688	0.577409	ATP6/COX1/COX2/ND4/NDUFS4/ATP5F1C/CYCS/UQCRC2/TEFM	9
GO_BP_m1	GO:0000086	G2/M transition of mitotic cell cycle	13/837	199/18493	0.118455	0.608688	0.577409	AKAP9/CNTRL/DNM2/FBXO5/ATM/ABCB1/USP47/RINT1/SMARCD3/WEE1/CDC7/OFD1/MASTL	13
GO_BP_m1	GO:0006473	protein acetylation	13/837	199/18493	0.118455	0.608688	0.577409	ESCO1/JADE2/SIRT1/KAT6B/ZNF451/GATA3/POLE3/PHF10/MAPK3/MEAF6/NAA16/NAA40/NAA25	13
GO_BP_m1	GO:0044839	cell cycle G2/M phase transition	14/837	218/18493	0.119609	0.608688	0.577409	AKAP9/CNTRL/DNM2/FBXO5/ATM/ABCB1/USP47/RINT1/SMARCD3/WEE1/CDC7/ABRAXAS1/OFD1/MASTL	14
GO_BP_m1	GO:0072331	signal transduction by p53 class mediator	14/837	218/18493	0.119609	0.608688	0.577409	CDKN1B/JMY/PYHIN1/SIRT1/SFN/ATM/CNOT4/RRN3/PSMD10/MEAF6/TAF11/RNF34/TAF15/DYRK2	14
GO_BP_m1	GO:0045862	positive regulation of proteolysis	21/837	352/18493	0.120693	0.608688	0.577409	PDCD6/SOCS4/PYHIN1/TMTC3/ENO1/SIRT1/FYN/RNF19A/CIDEB/TRIB2/SNX9/CYCS/DET1/MAPK3/PSMD10/REST/RPS3/TNP2/PDCD5/EDEM1/CASP8AP2	21
GO_BP_m1	GO:0042059	negative regulation of epidermal growth factor receptor signaling pathway	4/837	42/18493	0.120806	0.608688	0.577409	SOCS4/SNX5/RNF115/CBLB	4
GO_BP_m1	GO:0042269	regulation of natural killer cell mediated cytotoxicity	4/837	42/18493	0.120806	0.608688	0.577409	RASGRP1/SH2D1A/ARRB2/NCR1	4
GO_BP_m1	GO:0045005	DNA-dependent DNA replication maintenance of fidelity	4/837	42/18493	0.120806	0.608688	0.577409	PRIMPOL/GEN1/FANCM/NUCKS1	4
GO_BP_m1	GO:0045581	negative regulation of T cell differentiation	4/837	42/18493	0.120806	0.608688	0.577409	JAK3/ZBTB7B/ZC3H8/RUNX3	4
GO_BP_m1	GO:0061647	histone H3-K9 modification	4/837	42/18493	0.120806	0.608688	0.577409	SIRT1/ZNF451/GATA3/HIST1H1B	4
GO_BP_m1	GO:0097035	regulation of membrane lipid distribution	4/837	42/18493	0.120806	0.608688	0.577409	ATP8A1/ABCB1/PLSCR2/ARV1	4
GO_BP_m1	GO:2001233	regulation of apoptotic signaling pathway	23/837	391/18493	0.120901	0.608688	0.577409	DNM1L/ZMYND11/MLLT11/TMC8/ENO1/SIRT1/FYN/MPV17L/CIDEB/SFN/ARRB2/RRN3/USP47/PSMD10/RPS3/RPS6KB1/FIGNL1/SFPQ/SFRP1/RNF34/PRKRA/PDCD5/MAPK8IP1	23
GO_BP_m1	GO:2000515	negative regulation of CD4-positive, alpha-beta T cell activation	3/837	27/18493	0.121132	0.608688	0.577409	JAK3/ZBTB7B/RUNX3	3
GO_BP_m1	GO:0030520	intracellular estrogen receptor signaling pathway	5/837	58/18493	0.121207	0.608688	0.577409	ESR1/UFL1/UFM1/UBA5/LBH	5
GO_BP_m1	GO:0043486	histone exchange	5/837	58/18493	0.121207	0.608688	0.577409	CENPC/POLE3/MIS18BP1/RBBP4/TNP2	5
GO_BP_m1	GO:2001022	positive regulation of response to DNA damage stimulus	7/837	92/18493	0.12309	0.608688	0.577409	PYHIN1/NSMCE1/SIRT1/ATM/SLF2/RPS3/ABRAXAS1	7
GO_BP_m1	GO:1901987	regulation of cell cycle phase transition	24/837	412/18493	0.124244	0.608688	0.577409	AKAP9/CDKN1B/NEK6/CNTRL/LSM11/FBXO5/SFN/GEN1/ATM/CNOT4/ANAPC5/PKD2/USP47/RBL1/RINT1/SMARCD3/WEE1/ZNF207/TMEM14B/CDC7/ABRAXAS1/OFD1/CDC23/BUB3	24
GO_BP_m1	GO:0002695	negative regulation of leukocyte activation	11/837	164/18493	0.12522	0.608688	0.577409	GLMN/DLG1/PTPN22/JAK3/ATM/ZBTB7B/LAX1/SFRP1/ZC3H8/RUNX3/PGLYRP1	11
GO_BP_m1	GO:0000041	transition metal ion transport	8/837	110/18493	0.125625	0.608688	0.577409	SLC30A7/DNM2/ATP6V0A2/IREB2/SLC11A2/SLC30A5/TCN2/TRPC1	8
GO_BP_m1	GO:0010876	lipid localization	23/837	393/18493	0.12565	0.608688	0.577409	ATP8A1/CRY1/TTC39B/DRD4/SIRT1/ABCA5/OSBPL3/PITPNC1/PLIN5/OSBP/LIMA1/ABCB1/CROT/RELCH/RPS6KB1/SCP2/ARV1/BMP6/VPS51/FTO/APOL5/APOL3/NRIP1	23
GO_BP_m1	GO:0051495	positive regulation of cytoskeleton organization	14/837	220/18493	0.126021	0.608688	0.577409	AKAP9/CCL26/CFL2/JMY/DLG1/PPM1E/TOGARAM1/BIN1/NUMA1/EVL/SLAIN2/RPS3/SFRP1/TSC1	14
GO_BP_m1	GO:0000077	DNA damage checkpoint	10/837	146/18493	0.126233	0.608688	0.577409	CDKN1B/CRY1/FBXO4/SFN/GEN1/ATM/CNOT4/RAD1/RINT1/ABRAXAS1	10
GO_BP_m1	GO:0002576	platelet degranulation	9/837	128/18493	0.126486	0.608688	0.577409	SERPINA3/APOOL/NHLRC2/TMX3/TOR4A/CDC37L1/QSOX1/STXBP2/PCYOX1L	9
GO_BP_m1	GO:0045598	regulation of fat cell differentiation	9/837	128/18493	0.126486	0.608688	0.577409	NAPEPLD/SIRT1/GATA3/TRIB2/ZBTB7B/RORA/SFRP1/WNT1/FTO	9
GO_BP_m1	GO:0072413	signal transduction involved in mitotic cell cycle checkpoint	5/837	59/18493	0.127811	0.608688	0.577409	CDKN1B/SFN/ATM/CNOT4/RINT1	5
GO_BP_m1	GO:1902402	signal transduction involved in mitotic DNA damage checkpoint	5/837	59/18493	0.127811	0.608688	0.577409	CDKN1B/SFN/ATM/CNOT4/RINT1	5
GO_BP_m1	GO:1902403	signal transduction involved in mitotic DNA integrity checkpoint	5/837	59/18493	0.127811	0.608688	0.577409	CDKN1B/SFN/ATM/CNOT4/RINT1	5
GO_BP_m1	GO:0006338	chromatin remodeling	11/837	165/18493	0.129037	0.608688	0.577409	CENPC/ESR1/GATA3/POLE3/MIS18BP1/SMARCAD1/RBBP4/SATB1/SMARCC2/SMARCD3/TNP2	11
GO_BP_m1	GO:0071772	response to BMP	11/837	165/18493	0.129037	0.608688	0.577409	DLX5/GATA3/LRP4/NUMA1/MAPK3/SFRP1/BMP6/WNT1/ZNF8/SLC33A1/ACVRL1	11
GO_BP_m1	GO:0071773	cellular response to BMP stimulus	11/837	165/18493	0.129037	0.608688	0.577409	DLX5/GATA3/LRP4/NUMA1/MAPK3/SFRP1/BMP6/WNT1/ZNF8/SLC33A1/ACVRL1	11
GO_BP_m1	GO:0000720	pyrimidine dimer repair by nucleotide-excision repair	1/837	3/18493	0.129735	0.608688	0.577409	SIRT1	1
GO_BP_m1	GO:0000973	posttranscriptional tethering of RNA polymerase II gene DNA at nuclear periphery	1/837	3/18493	0.129735	0.608688	0.577409	NUP107	1
GO_BP_m1	GO:0001806	type IV hypersensitivity	1/837	3/18493	0.129735	0.608688	0.577409	GATA3	1
GO_BP_m1	GO:0002331	pre-B cell allelic exclusion	1/837	3/18493	0.129735	0.608688	0.577409	ATM	1
GO_BP_m1	GO:0002949	tRNA threonylcarbamoyladenosine modification	1/837	3/18493	0.129735	0.608688	0.577409	OSGEPL1	1
GO_BP_m1	GO:0003245	cardiac muscle tissue growth involved in heart morphogenesis	1/837	3/18493	0.129735	0.608688	0.577409	S1PR1	1
GO_BP_m1	GO:0006046	N-acetylglucosamine catabolic process	1/837	3/18493	0.129735	0.608688	0.577409	GNPDA2	1
GO_BP_m1	GO:0006065	UDP-glucuronate biosynthetic process	1/837	3/18493	0.129735	0.608688	0.577409	SLC35D1	1
GO_BP_m1	GO:0006295	nucleotide-excision repair, DNA incision, 3'-to lesion	1/837	3/18493	0.129735	0.608688	0.577409	ERCC4	1
GO_BP_m1	GO:0006407	rRNA export from nucleus	1/837	3/18493	0.129735	0.608688	0.577409	TSC1	1
GO_BP_m1	GO:0006452	translational frameshifting	1/837	3/18493	0.129735	0.608688	0.577409	EIF5A2	1
GO_BP_m1	GO:0006740	NADPH regeneration	1/837	3/18493	0.129735	0.608688	0.577409	NNT	1
GO_BP_m1	GO:0006850	mitochondrial pyruvate transmembrane transport	1/837	3/18493	0.129735	0.608688	0.577409	MPC1	1
GO_BP_m1	GO:0007056	spindle assembly involved in female meiosis	1/837	3/18493	0.129735	0.608688	0.577409	FBXO5	1
GO_BP_m1	GO:0007468	regulation of rhodopsin gene expression	1/837	3/18493	0.129735	0.608688	0.577409	NR2E3	1
GO_BP_m1	GO:0009051	pentose-phosphate shunt, oxidative branch	1/837	3/18493	0.129735	0.608688	0.577409	PGD	1
GO_BP_m1	GO:0009073	aromatic amino acid family biosynthetic process	1/837	3/18493	0.129735	0.608688	0.577409	MTHFD1	1
GO_BP_m1	GO:0009236	cobalamin biosynthetic process	1/837	3/18493	0.129735	0.608688	0.577409	MMAA	1
GO_BP_m1	GO:0009726	detection of endogenous stimulus	1/837	3/18493	0.129735	0.608688	0.577409	PKD2	1
GO_BP_m1	GO:0010360	negative regulation of anion channel activity	1/837	3/18493	0.129735	0.608688	0.577409	GOPC	1
GO_BP_m1	GO:0010481	epidermal cell division	1/837	3/18493	0.129735	0.608688	0.577409	SFN	1
GO_BP_m1	GO:0010482	regulation of epidermal cell division	1/837	3/18493	0.129735	0.608688	0.577409	SFN	1
GO_BP_m1	GO:0010526	negative regulation of transposition, RNA-mediated	1/837	3/18493	0.129735	0.608688	0.577409	TUT4	1
GO_BP_m1	GO:0010729	positive regulation of hydrogen peroxide biosynthetic process	1/837	3/18493	0.129735	0.608688	0.577409	COX2	1
GO_BP_m1	GO:0014707	branchiomeric skeletal muscle development	1/837	3/18493	0.129735	0.608688	0.577409	TCF21	1
GO_BP_m1	GO:0016557	peroxisome membrane biogenesis	1/837	3/18493	0.129735	0.608688	0.577409	PEX3	1
GO_BP_m1	GO:0018343	protein farnesylation	1/837	3/18493	0.129735	0.608688	0.577409	FNTA	1
GO_BP_m1	GO:0021773	striatal medium spiny neuron differentiation	1/837	3/18493	0.129735	0.608688	0.577409	BCL11B	1
GO_BP_m1	GO:0023016	signal transduction by trans-phosphorylation	1/837	3/18493	0.129735	0.608688	0.577409	STK39	1
GO_BP_m1	GO:0030327	prenylated protein catabolic process	1/837	3/18493	0.129735	0.608688	0.577409	PCYOX1L	1
GO_BP_m1	GO:0033078	extrathymic T cell differentiation	1/837	3/18493	0.129735	0.608688	0.577409	IL15	1
GO_BP_m1	GO:0034421	post-translational protein acetylation	1/837	3/18493	0.129735	0.608688	0.577409	ESCO1	1
GO_BP_m1	GO:0034473	U1 snRNA 3'-end processing	1/837	3/18493	0.129735	0.608688	0.577409	EXOSC8	1
GO_BP_m1	GO:0034476	U5 snRNA 3'-end processing	1/837	3/18493	0.129735	0.608688	0.577409	EXOSC8	1
GO_BP_m1	GO:0034499	late endosome to Golgi transport	1/837	3/18493	0.129735	0.608688	0.577409	SGSM2	1
GO_BP_m1	GO:0035359	negative regulation of peroxisome proliferator activated receptor signaling pathway	1/837	3/18493	0.129735	0.608688	0.577409	PLIN5	1
GO_BP_m1	GO:0035494	SNARE complex disassembly	1/837	3/18493	0.129735	0.608688	0.577409	NAPB	1
GO_BP_m1	GO:0035553	oxidative single-stranded RNA demethylation	1/837	3/18493	0.129735	0.608688	0.577409	FTO	1
GO_BP_m1	GO:0035898	parathyroid hormone secretion	1/837	3/18493	0.129735	0.608688	0.577409	GATA3	1
GO_BP_m1	GO:0036378	calcitriol biosynthetic process from calciol	1/837	3/18493	0.129735	0.608688	0.577409	CYP2R1	1
GO_BP_m1	GO:0039656	modulation by virus of host gene expression	1/837	3/18493	0.129735	0.608688	0.577409	PABPN1	1
GO_BP_m1	GO:0042091	interleukin-10 biosynthetic process	1/837	3/18493	0.129735	0.608688	0.577409	TRIB2	1
GO_BP_m1	GO:0042478	regulation of eye photoreceptor cell development	1/837	3/18493	0.129735	0.608688	0.577409	TUG1	1
GO_BP_m1	GO:0042766	nucleosome mobilization	1/837	3/18493	0.129735	0.608688	0.577409	POLE3	1
GO_BP_m1	GO:0044028	DNA hypomethylation	1/837	3/18493	0.129735	0.608688	0.577409	FAM129B	1
GO_BP_m1	GO:0044029	hypomethylation of CpG island	1/837	3/18493	0.129735	0.608688	0.577409	FAM129B	1
GO_BP_m1	GO:0044208	'de novo' AMP biosynthetic process	1/837	3/18493	0.129735	0.608688	0.577409	ADSS	1
GO_BP_m1	GO:0044868	modulation by host of viral molecular function	1/837	3/18493	0.129735	0.608688	0.577409	NUCKS1	1
GO_BP_m1	GO:0045074	regulation of interleukin-10 biosynthetic process	1/837	3/18493	0.129735	0.608688	0.577409	TRIB2	1
GO_BP_m1	GO:0045213	neurotransmitter receptor metabolic process	1/837	3/18493	0.129735	0.608688	0.577409	FNTA	1
GO_BP_m1	GO:0045626	negative regulation of T-helper 1 cell differentiation	1/837	3/18493	0.129735	0.608688	0.577409	JAK3	1
GO_BP_m1	GO:0045905	positive regulation of translational termination	1/837	3/18493	0.129735	0.608688	0.577409	EIF5A2	1
GO_BP_m1	GO:0046083	adenine metabolic process	1/837	3/18493	0.129735	0.608688	0.577409	GART	1
GO_BP_m1	GO:0046084	adenine biosynthetic process	1/837	3/18493	0.129735	0.608688	0.577409	GART	1
GO_BP_m1	GO:0046167	glycerol-3-phosphate biosynthetic process	1/837	3/18493	0.129735	0.608688	0.577409	GK5	1
GO_BP_m1	GO:0046168	glycerol-3-phosphate catabolic process	1/837	3/18493	0.129735	0.608688	0.577409	GPD1L	1
GO_BP_m1	GO:0046292	formaldehyde metabolic process	1/837	3/18493	0.129735	0.608688	0.577409	ADH5	1
GO_BP_m1	GO:0051586	positive regulation of dopamine uptake involved in synaptic transmission	1/837	3/18493	0.129735	0.608688	0.577409	DRD4	1
GO_BP_m1	GO:0051598	meiotic recombination checkpoint	1/837	3/18493	0.129735	0.608688	0.577409	RAD1	1
GO_BP_m1	GO:0051710	regulation of cytolysis in other organism	1/837	3/18493	0.129735	0.608688	0.577409	PGLYRP1	1
GO_BP_m1	GO:0051714	positive regulation of cytolysis in other organism	1/837	3/18493	0.129735	0.608688	0.577409	PGLYRP1	1
GO_BP_m1	GO:0051944	positive regulation of catecholamine uptake involved in synaptic transmission	1/837	3/18493	0.129735	0.608688	0.577409	DRD4	1
GO_BP_m1	GO:0060061	Spemann organizer formation	1/837	3/18493	0.129735	0.608688	0.577409	WNT1	1
GO_BP_m1	GO:0060166	olfactory pit development	1/837	3/18493	0.129735	0.608688	0.577409	DLX5	1
GO_BP_m1	GO:0060435	bronchiole development	1/837	3/18493	0.129735	0.608688	0.577409	TCF21	1
GO_BP_m1	GO:0060523	prostate epithelial cord elongation	1/837	3/18493	0.129735	0.608688	0.577409	ESR1	1
GO_BP_m1	GO:0061091	regulation of phospholipid translocation	1/837	3/18493	0.129735	0.608688	0.577409	ATP8A1	1
GO_BP_m1	GO:0061092	positive regulation of phospholipid translocation	1/837	3/18493	0.129735	0.608688	0.577409	ATP8A1	1
GO_BP_m1	GO:0061110	dense core granule biogenesis	1/837	3/18493	0.129735	0.608688	0.577409	REST	1
GO_BP_m1	GO:0061184	positive regulation of dermatome development	1/837	3/18493	0.129735	0.608688	0.577409	WNT1	1
GO_BP_m1	GO:0061187	regulation of chromatin silencing at rDNA	1/837	3/18493	0.129735	0.608688	0.577409	NAA40	1
GO_BP_m1	GO:0061819	telomeric DNA-containing double minutes formation	1/837	3/18493	0.129735	0.608688	0.577409	ERCC4	1
GO_BP_m1	GO:0070343	white fat cell proliferation	1/837	3/18493	0.129735	0.608688	0.577409	FTO	1
GO_BP_m1	GO:0070350	regulation of white fat cell proliferation	1/837	3/18493	0.129735	0.608688	0.577409	FTO	1
GO_BP_m1	GO:0070425	negative regulation of nucleotide-binding oligomerization domain containing signaling pathway	1/837	3/18493	0.129735	0.608688	0.577409	PTPN22	1
GO_BP_m1	GO:0070433	negative regulation of nucleotide-binding oligomerization domain containing 2 signaling pathway	1/837	3/18493	0.129735	0.608688	0.577409	PTPN22	1
GO_BP_m1	GO:0070537	histone H2A K63-linked deubiquitination	1/837	3/18493	0.129735	0.608688	0.577409	USP16	1
GO_BP_m1	GO:0070681	glutaminyl-tRNAGln biosynthesis via transamidation	1/837	3/18493	0.129735	0.608688	0.577409	GATC	1
GO_BP_m1	GO:0070682	proteasome regulatory particle assembly	1/837	3/18493	0.129735	0.608688	0.577409	PSMD10	1
GO_BP_m1	GO:0071139	resolution of recombination intermediates	1/837	3/18493	0.129735	0.608688	0.577409	GEN1	1
GO_BP_m1	GO:0071283	cellular response to iron(III) ion	1/837	3/18493	0.129735	0.608688	0.577409	IREB2	1
GO_BP_m1	GO:0071596	ubiquitin-dependent protein catabolic process via the N-end rule pathway	1/837	3/18493	0.129735	0.608688	0.577409	UBR1	1
GO_BP_m1	GO:0072194	kidney smooth muscle tissue development	1/837	3/18493	0.129735	0.608688	0.577409	PKD2	1
GO_BP_m1	GO:0072275	metanephric glomerulus morphogenesis	1/837	3/18493	0.129735	0.608688	0.577409	TCF21	1
GO_BP_m1	GO:0072276	metanephric glomerulus vasculature morphogenesis	1/837	3/18493	0.129735	0.608688	0.577409	TCF21	1
GO_BP_m1	GO:0072277	metanephric glomerular capillary formation	1/837	3/18493	0.129735	0.608688	0.577409	TCF21	1
GO_BP_m1	GO:0090031	positive regulation of steroid hormone biosynthetic process	1/837	3/18493	0.129735	0.608688	0.577409	BMP6	1
GO_BP_m1	GO:0090156	cellular sphingolipid homeostasis	1/837	3/18493	0.129735	0.608688	0.577409	ORMDL1	1
GO_BP_m1	GO:0090461	glutamate homeostasis	1/837	3/18493	0.129735	0.608688	0.577409	GRM2	1
GO_BP_m1	GO:0097332	response to antipsychotic drug	1/837	3/18493	0.129735	0.608688	0.577409	PRKACB	1
GO_BP_m1	GO:0097376	interneuron axon guidance	1/837	3/18493	0.129735	0.608688	0.577409	DLX5	1
GO_BP_m1	GO:0106135	negative regulation of cardiac muscle cell contraction	1/837	3/18493	0.129735	0.608688	0.577409	BIN1	1
GO_BP_m1	GO:0110095	cellular detoxification of aldehyde	1/837	3/18493	0.129735	0.608688	0.577409	ADH5	1
GO_BP_m1	GO:1900039	positive regulation of cellular response to hypoxia	1/837	3/18493	0.129735	0.608688	0.577409	RWDD3	1
GO_BP_m1	GO:1900063	regulation of peroxisome organization	1/837	3/18493	0.129735	0.608688	0.577409	DNM1L	1
GO_BP_m1	GO:1900222	negative regulation of amyloid-beta clearance	1/837	3/18493	0.129735	0.608688	0.577409	SRF	1
GO_BP_m1	GO:1901536	negative regulation of DNA demethylation	1/837	3/18493	0.129735	0.608688	0.577409	GATA3	1
GO_BP_m1	GO:1902162	regulation of DNA damage response, signal transduction by p53 class mediator resulting in transcription of p21 class mediator	1/837	3/18493	0.129735	0.608688	0.577409	PYHIN1	1
GO_BP_m1	GO:1902164	positive regulation of DNA damage response, signal transduction by p53 class mediator resulting in transcription of p21 class mediator	1/837	3/18493	0.129735	0.608688	0.577409	PYHIN1	1
GO_BP_m1	GO:1902523	positive regulation of protein K63-linked ubiquitination	1/837	3/18493	0.129735	0.608688	0.577409	PTPN22	1
GO_BP_m1	GO:1902775	mitochondrial large ribosomal subunit assembly	1/837	3/18493	0.129735	0.608688	0.577409	FASTKD2	1
GO_BP_m1	GO:1902856	negative regulation of non-motile cilium assembly	1/837	3/18493	0.129735	0.608688	0.577409	DNM2	1
GO_BP_m1	GO:1902951	negative regulation of dendritic spine maintenance	1/837	3/18493	0.129735	0.608688	0.577409	FYN	1
GO_BP_m1	GO:1903279	regulation of calcium:sodium antiporter activity	1/837	3/18493	0.129735	0.608688	0.577409	ATP1B1	1
GO_BP_m1	GO:1903677	regulation of cap-independent translational initiation	1/837	3/18493	0.129735	0.608688	0.577409	METTL3	1
GO_BP_m1	GO:1903679	positive regulation of cap-independent translational initiation	1/837	3/18493	0.129735	0.608688	0.577409	METTL3	1
GO_BP_m1	GO:1903999	negative regulation of eating behavior	1/837	3/18493	0.129735	0.608688	0.577409	NAPEPLD	1
GO_BP_m1	GO:1904098	regulation of protein O-linked glycosylation	1/837	3/18493	0.129735	0.608688	0.577409	IL15	1
GO_BP_m1	GO:1904100	positive regulation of protein O-linked glycosylation	1/837	3/18493	0.129735	0.608688	0.577409	IL15	1
GO_BP_m1	GO:1904289	regulation of mitotic DNA damage checkpoint	1/837	3/18493	0.129735	0.608688	0.577409	RINT1	1
GO_BP_m1	GO:1904395	positive regulation of skeletal muscle acetylcholine-gated channel clustering	1/837	3/18493	0.129735	0.608688	0.577409	LRP4	1
GO_BP_m1	GO:1904533	regulation of telomeric loop disassembly	1/837	3/18493	0.129735	0.608688	0.577409	TERF1	1
GO_BP_m1	GO:1904578	response to thapsigargin	1/837	3/18493	0.129735	0.608688	0.577409	DNM1L	1
GO_BP_m1	GO:1904579	cellular response to thapsigargin	1/837	3/18493	0.129735	0.608688	0.577409	DNM1L	1
GO_BP_m1	GO:1904580	regulation of intracellular mRNA localization	1/837	3/18493	0.129735	0.608688	0.577409	DHX36	1
GO_BP_m1	GO:1904582	positive regulation of intracellular mRNA localization	1/837	3/18493	0.129735	0.608688	0.577409	DHX36	1
GO_BP_m1	GO:1904640	response to methionine	1/837	3/18493	0.129735	0.608688	0.577409	FGF21	1
GO_BP_m1	GO:1904693	midbrain morphogenesis	1/837	3/18493	0.129735	0.608688	0.577409	SOS1	1
GO_BP_m1	GO:1904878	negative regulation of calcium ion transmembrane transport via high voltage-gated calcium channel	1/837	3/18493	0.129735	0.608688	0.577409	BIN1	1
GO_BP_m1	GO:1905246	negative regulation of aspartic-type peptidase activity	1/837	3/18493	0.129735	0.608688	0.577409	BIN1	1
GO_BP_m1	GO:1905653	positive regulation of artery morphogenesis	1/837	3/18493	0.129735	0.608688	0.577409	AKT3	1
GO_BP_m1	GO:1905661	regulation of telomerase RNA reverse transcriptase activity	1/837	3/18493	0.129735	0.608688	0.577409	HNRNPA2B1	1
GO_BP_m1	GO:1905764	regulation of protection from non-homologous end joining at telomere	1/837	3/18493	0.129735	0.608688	0.577409	ERCC4	1
GO_BP_m1	GO:1905765	negative regulation of protection from non-homologous end joining at telomere	1/837	3/18493	0.129735	0.608688	0.577409	ERCC4	1
GO_BP_m1	GO:1905777	regulation of exonuclease activity	1/837	3/18493	0.129735	0.608688	0.577409	TERF1	1
GO_BP_m1	GO:1990074	polyuridylation-dependent mRNA catabolic process	1/837	3/18493	0.129735	0.608688	0.577409	TUT4	1
GO_BP_m1	GO:1990166	protein localization to site of double-strand break	1/837	3/18493	0.129735	0.608688	0.577409	SLF2	1
GO_BP_m1	GO:1990180	mitochondrial tRNA 3'-end processing	1/837	3/18493	0.129735	0.608688	0.577409	TRNT1	1
GO_BP_m1	GO:2000111	positive regulation of macrophage apoptotic process	1/837	3/18493	0.129735	0.608688	0.577409	SIRT1	1
GO_BP_m1	GO:2000374	regulation of oxygen metabolic process	1/837	3/18493	0.129735	0.608688	0.577409	RNF34	1
GO_BP_m1	GO:2000611	positive regulation of thyroid hormone generation	1/837	3/18493	0.129735	0.608688	0.577409	GATA3	1
GO_BP_m1	GO:2000619	negative regulation of histone H4-K16 acetylation	1/837	3/18493	0.129735	0.608688	0.577409	SIRT1	1
GO_BP_m1	GO:2000625	regulation of miRNA catabolic process	1/837	3/18493	0.129735	0.608688	0.577409	TENT2	1
GO_BP_m1	GO:2000638	regulation of SREBP signaling pathway	1/837	3/18493	0.129735	0.608688	0.577409	ZBTB7B	1
GO_BP_m1	GO:2000705	regulation of dense core granule biogenesis	1/837	3/18493	0.129735	0.608688	0.577409	REST	1
GO_BP_m1	GO:2001160	regulation of histone H3-K79 methylation	1/837	3/18493	0.129735	0.608688	0.577409	WDR61	1
GO_BP_m1	GO:2001271	negative regulation of cysteine-type endopeptidase activity involved in execution phase of apoptosis	1/837	3/18493	0.129735	0.608688	0.577409	RNF34	1
GO_BP_m1	GO:0000098	sulfur amino acid catabolic process	2/837	14/18493	0.130066	0.608688	0.577409	MPST/PCYOX1L	2
GO_BP_m1	GO:0000722	telomere maintenance via recombination	2/837	14/18493	0.130066	0.608688	0.577409	ERCC4/SMC5	2
GO_BP_m1	GO:0006999	nuclear pore organization	2/837	14/18493	0.130066	0.608688	0.577409	TMEM170A/NUP107	2
GO_BP_m1	GO:0007175	negative regulation of epidermal growth factor-activated receptor activity	2/837	14/18493	0.130066	0.608688	0.577409	SOCS4/CBLB	2
GO_BP_m1	GO:0032352	positive regulation of hormone metabolic process	2/837	14/18493	0.130066	0.608688	0.577409	GATA3/BMP6	2
GO_BP_m1	GO:0036295	cellular response to increased oxygen levels	2/837	14/18493	0.130066	0.608688	0.577409	ATP6V0A2/CCDC115	2
GO_BP_m1	GO:0042754	negative regulation of circadian rhythm	2/837	14/18493	0.130066	0.608688	0.577409	CRY1/SFPQ	2
GO_BP_m1	GO:0043517	positive regulation of DNA damage response, signal transduction by p53 class mediator	2/837	14/18493	0.130066	0.608688	0.577409	PYHIN1/ATM	2
GO_BP_m1	GO:0046940	nucleoside monophosphate phosphorylation	2/837	14/18493	0.130066	0.608688	0.577409	AK3/CMPK1	2
GO_BP_m1	GO:0048711	positive regulation of astrocyte differentiation	2/837	14/18493	0.130066	0.608688	0.577409	BIN1/IL6ST	2
GO_BP_m1	GO:0050667	homocysteine metabolic process	2/837	14/18493	0.130066	0.608688	0.577409	MPST/MTHFD1	2
GO_BP_m1	GO:0051095	regulation of helicase activity	2/837	14/18493	0.130066	0.608688	0.577409	SIRT1/SSBP1	2
GO_BP_m1	GO:0070672	response to interleukin-15	2/837	14/18493	0.130066	0.608688	0.577409	IL15/JAK3	2
GO_BP_m1	GO:0070935	3'-UTR-mediated mRNA stabilization	2/837	14/18493	0.130066	0.608688	0.577409	TARDBP/ANGEL2	2
GO_BP_m1	GO:0071391	cellular response to estrogen stimulus	2/837	14/18493	0.130066	0.608688	0.577409	ESR1/SFRP1	2
GO_BP_m1	GO:0098840	protein transport along microtubule	2/837	14/18493	0.130066	0.608688	0.577409	PURA/SFPQ	2
GO_BP_m1	GO:0099118	microtubule-based protein transport	2/837	14/18493	0.130066	0.608688	0.577409	PURA/SFPQ	2
GO_BP_m1	GO:0099558	maintenance of synapse structure	2/837	14/18493	0.130066	0.608688	0.577409	DLG1/PCLO	2
GO_BP_m1	GO:1903351	cellular response to dopamine	2/837	14/18493	0.130066	0.608688	0.577409	DNM2/MAPK3	2
GO_BP_m1	GO:1904814	regulation of protein localization to chromosome, telomeric region	2/837	14/18493	0.130066	0.608688	0.577409	CCT8/TERF1	2
GO_BP_m1	GO:1905064	negative regulation of vascular smooth muscle cell differentiation	2/837	14/18493	0.130066	0.608688	0.577409	NFATC2/NFATC3	2
GO_BP_m1	GO:0007224	smoothened signaling pathway	9/837	129/18493	0.130876	0.609416	0.5781	HSPB11/PRKACB/WDR11/RORA/SFRP1/TROVE2/ZIC1/DYRK2/GLIS2	9
GO_BP_m1	GO:0006760	folic acid-containing compound metabolic process	3/837	28/18493	0.131354	0.609416	0.5781	DHFR2/GART/MTHFD1	3
GO_BP_m1	GO:0007020	microtubule nucleation	3/837	28/18493	0.131354	0.609416	0.5781	AKAP9/CLASP2/SLAIN2	3
GO_BP_m1	GO:0010971	positive regulation of G2/M transition of mitotic cell cycle	3/837	28/18493	0.131354	0.609416	0.5781	FBXO5/SMARCD3/CDC7	3
GO_BP_m1	GO:0032196	transposition	3/837	28/18493	0.131354	0.609416	0.5781	TUT4/BTBD18/ZNF91	3
GO_BP_m1	GO:0032232	negative regulation of actin filament bundle assembly	3/837	28/18493	0.131354	0.609416	0.5781	S1PR1/CLASP2/TMEFF2	3
GO_BP_m1	GO:0036296	response to increased oxygen levels	3/837	28/18493	0.131354	0.609416	0.5781	ATP6V0A2/ATP6/CCDC115	3
GO_BP_m1	GO:0045922	negative regulation of fatty acid metabolic process	3/837	28/18493	0.131354	0.609416	0.5781	WDTC1/SIRT1/PLIN5	3
GO_BP_m1	GO:0070198	protein localization to chromosome, telomeric region	3/837	28/18493	0.131354	0.609416	0.5781	CCT8/TERF1/TNKS2	3
GO_BP_m1	GO:0072538	T-helper 17 type immune response	3/837	28/18493	0.131354	0.609416	0.5781	ZBTB7B/PRKCQ/RORA	3
GO_BP_m1	GO:0120033	negative regulation of plasma membrane bounded cell projection assembly	3/837	28/18493	0.131354	0.609416	0.5781	DNM2/TBC1D30/EVL	3
GO_BP_m1	GO:0006469	negative regulation of protein kinase activity	14/837	222/18493	0.132626	0.614837	0.583242	CDKN1B/SOCS4/PPM1E/SIRT1/IBTK/PTPN22/SFN/TRIB2/CDK5RAP1/LAX1/SFRP1/PPP1R1B/CBLB/MAPK8IP1	14
GO_BP_m1	GO:0007093	mitotic cell cycle checkpoint	11/837	166/18493	0.132918	0.615224	0.58361	CDKN1B/DLG1/SFN/GEN1/ATM/CNOT4/ZWILCH/RINT1/WEE1/ZNF207/BUB3	11
GO_BP_m1	GO:0018394	peptidyl-lysine acetylation	11/837	166/18493	0.132918	0.615224	0.58361	ESCO1/JADE2/SIRT1/KAT6B/ZNF451/GATA3/POLE3/PHF10/MAPK3/MEAF6/NAA40	11
GO_BP_m1	GO:0110020	regulation of actomyosin structure organization	7/837	94/18493	0.133524	0.617547	0.585813	S1PR1/PPM1E/CLASP2/TMEFF2/EVL/SFRP1/TSC1	7
GO_BP_m1	GO:1905268	negative regulation of chromatin organization	5/837	60/18493	0.134575	0.621925	0.589966	SIRT1/ZNF451/ATAD2/HIST1H1B/BCOR	5
GO_BP_m1	GO:0032869	cellular response to insulin stimulus	13/837	204/18493	0.135571	0.625548	0.593403	WDTC1/SIRT1/ATP6V0A2/ZBTB7B/PDE3B/PPAT/DENND4C/PRKCQ/RPS6KB1/NUCKS1/SOS1/TSC1/C2CD5	13
GO_BP_m1	GO:0032886	regulation of microtubule-based process	13/837	204/18493	0.135571	0.625548	0.593403	AKAP9/MARK2/TOGARAM1/CLASP2/MACF1/SKA2/GEN1/NUMA1/KLHL42/SLAIN2/RPS3/XPO1/MAP6D1	13
GO_BP_m1	GO:0043543	protein acylation	15/837	242/18493	0.136002	0.627052	0.59483	ESCO1/JADE2/SIRT1/KAT6B/ZNF451/GATA3/POLE3/PHF10/MAPK3/MEAF6/NAA16/NAA40/MAP6D1/NAA25/NMT2	15
GO_BP_m1	GO:0000096	sulfur amino acid metabolic process	4/837	44/18493	0.136836	0.628935	0.596616	MPST/MTHFD1/MTR/PCYOX1L	4
GO_BP_m1	GO:0002715	regulation of natural killer cell mediated immunity	4/837	44/18493	0.136836	0.628935	0.596616	RASGRP1/SH2D1A/ARRB2/NCR1	4
GO_BP_m1	GO:0034080	CENP-A containing nucleosome assembly	4/837	44/18493	0.136836	0.628935	0.596616	CENPC/POLE3/MIS18BP1/RBBP4	4
GO_BP_m1	GO:0061641	CENP-A containing chromatin organization	4/837	44/18493	0.136836	0.628935	0.596616	CENPC/POLE3/MIS18BP1/RBBP4	4
GO_BP_m1	GO:0007006	mitochondrial membrane organization	9/837	131/18493	0.139893	0.642488	0.609472	APOOL/MPV17L/DMAC2L/SFN/ATP6/ATP5F1C/AGK/MAIP1/PDCD5	9
GO_BP_m1	GO:0018209	peptidyl-serine modification	18/837	301/18493	0.140089	0.642589	0.609568	AKT3/AKAP9/NEK6/CLK1/UHMK1/MARK2/GPD1L/STK39/IKBKB/ARRB2/ATM/PRKCH/PRKCQ/MAPK3/RPS6KB1/CDC7/MASTL/SPOCK2	18
GO_BP_m1	GO:0007127	meiosis I	8/837	113/18493	0.140132	0.642589	0.609568	CENPC/ERCC4/FBXO5/MLH3/ATM/FANCM/BTBD18/TERF1	8
GO_BP_m1	GO:0006310	DNA recombination	17/837	282/18493	0.141142	0.645774	0.612589	NSMCE1/ERCC4/SMC5/MLH3/HIST1H1B/GEN1/POLN/ATM/SMARCAD1/FANCM/FIGNL1/SFPQ/NUCKS1/BCL11B/XRCC2/CDC7/HELB	17
GO_BP_m1	GO:0018105	peptidyl-serine phosphorylation	17/837	282/18493	0.141142	0.645774	0.612589	AKT3/AKAP9/NEK6/CLK1/UHMK1/MARK2/GPD1L/STK39/IKBKB/ARRB2/ATM/PRKCH/PRKCQ/MAPK3/RPS6KB1/CDC7/MASTL	17
GO_BP_m1	GO:0008589	regulation of smoothened signaling pathway	6/837	78/18493	0.141372	0.645774	0.612589	PRKACB/WDR11/RORA/SFRP1/ZIC1/GLIS2	6
GO_BP_m1	GO:0034644	cellular response to UV	6/837	78/18493	0.141372	0.645774	0.612589	DHX36/ERCC4/SIRT1/GEN1/USP47/METTL3	6
GO_BP_m1	GO:0043462	regulation of ATPase activity	6/837	78/18493	0.141372	0.645774	0.612589	DNAJC24/AHSA2P/DNM2/ATP1B1/TNNT2/TSC1	6
GO_BP_m1	GO:0045815	positive regulation of gene expression, epigenetic	5/837	61/18493	0.141496	0.645841	0.612653	ATAD2/HIST1H1B/POLR2K/TAF1D/POLR1C	5
GO_BP_m1	GO:0010586	miRNA metabolic process	3/837	29/18493	0.141865	0.64603	0.612833	TENT2/TUT4/PRKRA	3
GO_BP_m1	GO:0050686	negative regulation of mRNA processing	3/837	29/18493	0.141865	0.64603	0.612833	RNPS1/HNRNPA2B1/SRSF7	3
GO_BP_m1	GO:0061099	negative regulation of protein tyrosine kinase activity	3/837	29/18493	0.141865	0.64603	0.612833	SOCS4/IBTK/CBLB	3
GO_BP_m1	GO:0072659	protein localization to plasma membrane	15/837	244/18493	0.142602	0.646384	0.613169	TMED2/CNST/DLG1/EFR3B/CLASP2/MACF1/GOLGA4/IKBKB/KCNB1/ATP1B1/PALM/DENND4C/PRKCH/GOPC/C2CD5	15
GO_BP_m1	GO:0050852	T cell receptor signaling pathway	10/837	150/18493	0.142988	0.646384	0.613169	EIF2B1/FYN/PTPN22/GATA3/IKBKB/ITK/PRKCQ/RPS3/TXK/CD247	10
GO_BP_m1	GO:0001657	ureteric bud development	7/837	96/18493	0.144379	0.646384	0.613169	DLG1/GATA3/PKD2/SFRP1/SIM1/TCF21/WNT1	7
GO_BP_m1	GO:0032414	positive regulation of ion transmembrane transporter activity	7/837	96/18493	0.144379	0.646384	0.613169	AKAP9/DNM2/DRD4/STK39/ATP1B1/ABCB1/PKD2	7
GO_BP_m1	GO:0008286	insulin receptor signaling pathway	9/837	132/18493	0.144518	0.646384	0.613169	SIRT1/ATP6V0A2/ZBTB7B/PRKCQ/RPS6KB1/NUCKS1/SOS1/TSC1/C2CD5	9
GO_BP_m1	GO:0001655	urogenital system development	19/837	322/18493	0.144652	0.646384	0.613169	CDKN1B/TMED10/DLG1/ESR1/ALOX15B/GATA3/LRP4/MPST/HSPB11/PKD2/PPAT/SFRP1/SIM1/BMP6/TCF21/TSC1/WNT1/PTCD2/GLIS2	19
GO_BP_m1	GO:0009069	serine family amino acid metabolic process	4/837	45/18493	0.145156	0.646384	0.613169	GART/MPST/MTHFD1/SEPSECS	4
GO_BP_m1	GO:0010883	regulation of lipid storage	4/837	45/18493	0.145156	0.646384	0.613169	TTC39B/SIRT1/PLIN5/FTO	4
GO_BP_m1	GO:0030261	chromosome condensation	4/837	45/18493	0.145156	0.646384	0.613169	SMC2/TENT4A/NCAPD3/HIST1H1B	4
GO_BP_m1	GO:0048538	thymus development	4/837	45/18493	0.145156	0.646384	0.613169	GATA3/MAPK3/BCL11B/SRF	4
GO_BP_m1	GO:0046651	lymphocyte proliferation	16/837	264/18493	0.145223	0.646384	0.613169	GLMN/DLG1/IKZF3/FYN/PTPN22/IL6ST/IL15/JAK3/ATM/NFATC2/ZBTB7B/PRKCQ/RPS3/SATB1/SOS1/MAPK8IP1	16
GO_BP_m1	GO:0002031	G protein-coupled receptor internalization	2/837	15/18493	0.145773	0.646384	0.613169	DNM2/ARRB2	2
GO_BP_m1	GO:0006098	pentose-phosphate shunt	2/837	15/18493	0.145773	0.646384	0.613169	PGD/RPE	2
GO_BP_m1	GO:0019321	pentose metabolic process	2/837	15/18493	0.145773	0.646384	0.613169	PGD/RPE	2
GO_BP_m1	GO:0031054	pre-miRNA processing	2/837	15/18493	0.145773	0.646384	0.613169	TUT4/PRKRA	2
GO_BP_m1	GO:0032695	negative regulation of interleukin-12 production	2/837	15/18493	0.145773	0.646384	0.613169	JAK3/ARRB2	2
GO_BP_m1	GO:0032740	positive regulation of interleukin-17 production	2/837	15/18493	0.145773	0.646384	0.613169	IL15/PRKCQ	2
GO_BP_m1	GO:0033540	fatty acid beta-oxidation using acyl-CoA oxidase	2/837	15/18493	0.145773	0.646384	0.613169	CROT/SCP2	2
GO_BP_m1	GO:0043518	negative regulation of DNA damage response, signal transduction by p53 class mediator	2/837	15/18493	0.145773	0.646384	0.613169	SIRT1/PSMD10	2
GO_BP_m1	GO:0043650	dicarboxylic acid biosynthetic process	2/837	15/18493	0.145773	0.646384	0.613169	GLS/MTHFD1	2
GO_BP_m1	GO:0070863	positive regulation of protein exit from endoplasmic reticulum	2/837	15/18493	0.145773	0.646384	0.613169	SEC16B/EDEM1	2
GO_BP_m1	GO:0072075	metanephric mesenchyme development	2/837	15/18493	0.145773	0.646384	0.613169	PKD2/TCF21	2
GO_BP_m1	GO:0090151	establishment of protein localization to mitochondrial membrane	2/837	15/18493	0.145773	0.646384	0.613169	AGK/PDCD5	2
GO_BP_m1	GO:0097091	synaptic vesicle clustering	2/837	15/18493	0.145773	0.646384	0.613169	PCLO/SYN1	2
GO_BP_m1	GO:1902514	regulation of calcium ion transmembrane transport via high voltage-gated calcium channel	2/837	15/18493	0.145773	0.646384	0.613169	BIN1/CACNG1	2
GO_BP_m1	GO:1903019	negative regulation of glycoprotein metabolic process	2/837	15/18493	0.145773	0.646384	0.613169	JAK3/ITM2A	2
GO_BP_m1	GO:1903350	response to dopamine	2/837	15/18493	0.145773	0.646384	0.613169	DNM2/MAPK3	2
GO_BP_m1	GO:0043122	regulation of I-kappaB kinase/NF-kappaB signaling	14/837	226/18493	0.146407	0.646384	0.613169	TRIM13/ZMYND11/NEK6/DHX36/NLRC3/ESR1/SIRT1/FYN/IKBKB/GOLT1B/ZDHHC13/RORA/UBE2I/APOL3	14
GO_BP_m1	GO:0007045	cell-substrate adherens junction assembly	6/837	79/18493	0.147543	0.646384	0.613169	CLASP2/MACF1/LIMS1/SFRP1/TSC1/ACVRL1	6
GO_BP_m1	GO:0048041	focal adhesion assembly	6/837	79/18493	0.147543	0.646384	0.613169	CLASP2/MACF1/LIMS1/SFRP1/TSC1/ACVRL1	6
GO_BP_m1	GO:0051222	positive regulation of protein transport	23/837	402/18493	0.148394	0.646384	0.613169	DNM1L/RASGRP1/GLMN/UBE2J2/CNST/DHX36/RUFY3/TARDBP/ALOX15B/FYN/PTPN22/GATA3/SFN/GPI/KCNB1/MAPK3/BMP6/ZIC1/ZFAND1/SEC16B/PDCD5/EDEM1/C2CD5	23
GO_BP_m1	GO:0019080	viral gene expression	5/837	62/18493	0.148568	0.646384	0.613169	TRIM13/TARDBP/REST/NUCKS1/TAF11	5
GO_BP_m1	GO:0032623	interleukin-2 production	5/837	62/18493	0.148568	0.646384	0.613169	GLMN/GATA3/PRKCQ/RPS3/CD247	5
GO_BP_m1	GO:1902903	regulation of supramolecular fiber organization	20/837	343/18493	0.148804	0.646384	0.613169	AKAP9/CCL26/CFL2/JMY/DLG1/S1PR1/PPM1E/TOGARAM1/CLASP2/TMEFF2/BIN1/NUMA1/EVL/LIMA1/SSH3/SLAIN2/RPS3/SFRP1/TSC1/MAP6D1	20
GO_BP_m1	GO:0032231	regulation of actin filament bundle assembly	7/837	97/18493	0.14996	0.646384	0.613169	S1PR1/PPM1E/CLASP2/TMEFF2/EVL/SFRP1/TSC1	7
GO_BP_m1	GO:0072163	mesonephric epithelium development	7/837	97/18493	0.14996	0.646384	0.613169	DLG1/GATA3/PKD2/SFRP1/SIM1/TCF21/WNT1	7
GO_BP_m1	GO:0072164	mesonephric tubule development	7/837	97/18493	0.14996	0.646384	0.613169	DLG1/GATA3/PKD2/SFRP1/SIM1/TCF21/WNT1	7
GO_BP_m1	GO:0060968	regulation of gene silencing	8/837	115/18493	0.150248	0.646384	0.613169	ESR1/SIRT1/TNRC6A/ATAD2/HIST1H1B/POLR2K/NAA40/HIST1H3I	8
GO_BP_m1	GO:0030509	BMP signaling pathway	10/837	152/18493	0.151778	0.646384	0.613169	DLX5/LRP4/NUMA1/MAPK3/SFRP1/BMP6/WNT1/ZNF8/SLC33A1/ACVRL1	10
GO_BP_m1	GO:0032943	mononuclear cell proliferation	16/837	266/18493	0.151797	0.646384	0.613169	GLMN/DLG1/IKZF3/FYN/PTPN22/IL6ST/IL15/JAK3/ATM/NFATC2/ZBTB7B/PRKCQ/RPS3/SATB1/SOS1/MAPK8IP1	16
GO_BP_m1	GO:0007143	female meiotic nuclear division	3/837	30/18493	0.152644	0.646384	0.613169	FBXO5/MLH3/MASTL	3
GO_BP_m1	GO:0010743	regulation of macrophage derived foam cell differentiation	3/837	30/18493	0.152644	0.646384	0.613169	ABCA5/ALOX15B/PRKCH	3
GO_BP_m1	GO:0032743	positive regulation of interleukin-2 production	3/837	30/18493	0.152644	0.646384	0.613169	GLMN/PRKCQ/RPS3	3
GO_BP_m1	GO:0045948	positive regulation of translational initiation	3/837	30/18493	0.152644	0.646384	0.613169	UHMK1/METTL3/RPS6KB1	3
GO_BP_m1	GO:0090314	positive regulation of protein targeting to membrane	3/837	30/18493	0.152644	0.646384	0.613169	FYN/KCNB1/C2CD5	3
GO_BP_m1	GO:2001171	positive regulation of ATP biosynthetic process	3/837	30/18493	0.152644	0.646384	0.613169	ENO1/COX2/PFKFB4	3
GO_BP_m1	GO:0031669	cellular response to nutrient levels	14/837	228/18493	0.153578	0.646384	0.613169	DNM1L/ATG14/SIRT1/FYN/TNRC6A/HNRNPA1/IL15/IREB2/KCNB1/MAPK3/SFRP1/SRF/TSC1/MTMR3	14
GO_BP_m1	GO:0031279	regulation of cyclase activity	4/837	46/18493	0.153668	0.646384	0.613169	AKAP9/GRM2/PALM/MAPK3	4
GO_BP_m1	GO:0042398	cellular modified amino acid biosynthetic process	4/837	46/18493	0.153668	0.646384	0.613169	DHFR2/GART/MTHFD1/PTDSS2	4
GO_BP_m1	GO:0071901	negative regulation of protein serine/threonine kinase activity	9/837	134/18493	0.153996	0.646384	0.613169	CDKN1B/SIRT1/PTPN22/SFN/CDK5RAP1/LAX1/SFRP1/PPP1R1B/MAPK8IP1	9
GO_BP_m1	GO:0015980	energy derivation by oxidation of organic compounds	16/837	267/18493	0.155144	0.646384	0.613169	POLG2/COX20/FASTKD2/NNT/IL6ST/IREB2/COX1/COX2/ND4/NDUFS4/CYCS/UQCRC2/STK40/DYRK2/SUCLA2/PPP1R3E	16
GO_BP_m1	GO:0051648	vesicle localization	18/837	306/18493	0.155348	0.646384	0.613169	PDCD6/DNM1L/RASGRP1/TMED2/TMED10/DNM2/KIFAP3/CLASP2/PCLO/LMAN1/WDR11/NAPB/TRAPPC2/C17orf75/SYN1/TRAPPC10/SEC16B/MCFD2	18
GO_BP_m1	GO:0008585	female gonad development	7/837	98/18493	0.15564	0.646384	0.613169	ESR1/FANCF/SIRT1/ARRB2/NUP107/SFRP1/NRIP1	7
GO_BP_m1	GO:1902106	negative regulation of leukocyte differentiation	7/837	98/18493	0.15564	0.646384	0.613169	JAK3/ZBTB7B/SFRP1/C1QC/ZC3H8/RUNX3/PGLYRP1	7
GO_BP_m1	GO:0042274	ribosomal small subunit biogenesis	5/837	63/18493	0.155786	0.646384	0.613169	UTP25/HEATR1/RPS5/RPS24/RPS27	5
GO_BP_m1	GO:1901016	regulation of potassium ion transmembrane transporter activity	5/837	63/18493	0.155786	0.646384	0.613169	AKAP9/DLG1/DNM2/STK39/ATP1B1	5
GO_BP_m1	GO:0016573	histone acetylation	10/837	153/18493	0.156272	0.646384	0.613169	JADE2/SIRT1/KAT6B/ZNF451/GATA3/POLE3/PHF10/MAPK3/MEAF6/NAA40	10
GO_BP_m1	GO:0042129	regulation of T cell proliferation	10/837	153/18493	0.156272	0.646384	0.613169	GLMN/DLG1/IL6ST/IL15/JAK3/ZBTB7B/PRKCQ/RPS3/SOS1/MAPK8IP1	10
GO_BP_m1	GO:0048872	homeostasis of number of cells	15/837	248/18493	0.156319	0.646384	0.613169	AKT3/NAPEPLD/GATA3/GPI/IREB2/JAK3/MTHFD1/SLC11A2/RRN3/DOCK10/RPS24/SOS1/SRF/ZC3H8/GPR174	15
GO_BP_m1	GO:0043624	cellular protein complex disassembly	13/837	210/18493	0.157807	0.646384	0.613169	CFL2/MRPL52/CLASP2/MRPL42/MRPS2/LIMA1/PTCD3/EIF5A2/NAPB/MRPS14/MRPS25/MRPL32/MAP6D1	13
GO_BP_m1	GO:0071375	cellular response to peptide hormone stimulus	18/837	307/18493	0.158505	0.646384	0.613169	WDTC1/SIRT1/ATP6V0A2/FYN/FGF21/JAK3/ZBTB7B/PDE3B/PPAT/DENND4C/PRKACB/PRKCQ/RPS6KB1/NUCKS1/SOS1/TSC1/WNT1/C2CD5	18
GO_BP_m1	GO:0016571	histone methylation	9/837	135/18493	0.158847	0.646384	0.613169	SIRT1/SUZ12/GATA3/HIST1H1B/BCOR/SATB1/SETD6/WDR61/PAXBP1	9
GO_BP_m1	GO:0006914	autophagy	26/837	466/18493	0.159406	0.646384	0.613169	DNM1L/TRIM13/LIX1L/SLC38A9/MARK2/ERCC4/ATG14/SIRT1/ATP6V0A2/MFSD8/PTPN22/SNX5/ATM/RAB39A/VPS13C/STX17/ATG2B/PRKAB2/MAPK3/QSOX1/SCOC/MTMR9/TSC1/VPS51/C19orf12/MTMR3	26
GO_BP_m1	GO:0061919	process utilizing autophagic mechanism	26/837	466/18493	0.159406	0.646384	0.613169	DNM1L/TRIM13/LIX1L/SLC38A9/MARK2/ERCC4/ATG14/SIRT1/ATP6V0A2/MFSD8/PTPN22/SNX5/ATM/RAB39A/VPS13C/STX17/ATG2B/PRKAB2/MAPK3/QSOX1/SCOC/MTMR9/TSC1/VPS51/C19orf12/MTMR3	26
GO_BP_m1	GO:1903533	regulation of protein targeting	6/837	81/18493	0.160241	0.646384	0.613169	UBE2J2/FYN/KCNB1/LMAN1/PDCD5/C2CD5	6
GO_BP_m1	GO:0002566	somatic diversification of immune receptors via somatic mutation	2/837	16/18493	0.161842	0.646384	0.613169	PMS2P1/PMS2P3	2
GO_BP_m1	GO:0006491	N-glycan processing	2/837	16/18493	0.161842	0.646384	0.613169	FUT8/MAN2A1	2
GO_BP_m1	GO:0010155	regulation of proton transport	2/837	16/18493	0.161842	0.646384	0.613169	DRD4/SLC30A5	2
GO_BP_m1	GO:0016446	somatic hypermutation of immunoglobulin genes	2/837	16/18493	0.161842	0.646384	0.613169	PMS2P1/PMS2P3	2
GO_BP_m1	GO:0032225	regulation of synaptic transmission, dopaminergic	2/837	16/18493	0.161842	0.646384	0.613169	DRD4/ARRB2	2
GO_BP_m1	GO:0032780	negative regulation of ATPase activity	2/837	16/18493	0.161842	0.646384	0.613169	TNNT2/TSC1	2
GO_BP_m1	GO:0033262	regulation of nuclear cell cycle DNA replication	2/837	16/18493	0.161842	0.646384	0.613169	TERF1/CDC7	2
GO_BP_m1	GO:0035067	negative regulation of histone acetylation	2/837	16/18493	0.161842	0.646384	0.613169	SIRT1/ZNF451	2
GO_BP_m1	GO:0043968	histone H2A acetylation	2/837	16/18493	0.161842	0.646384	0.613169	MEAF6/NAA40	2
GO_BP_m1	GO:0043981	histone H4-K5 acetylation	2/837	16/18493	0.161842	0.646384	0.613169	JADE2/MEAF6	2
GO_BP_m1	GO:0043982	histone H4-K8 acetylation	2/837	16/18493	0.161842	0.646384	0.613169	JADE2/MEAF6	2
GO_BP_m1	GO:0044065	regulation of respiratory system process	2/837	16/18493	0.161842	0.646384	0.613169	GLS/FTO	2
GO_BP_m1	GO:0045623	negative regulation of T-helper cell differentiation	2/837	16/18493	0.161842	0.646384	0.613169	JAK3/ZBTB7B	2
GO_BP_m1	GO:0051382	kinetochore assembly	2/837	16/18493	0.161842	0.646384	0.613169	CENPC/MIS12	2
GO_BP_m1	GO:0070200	establishment of protein localization to telomere	2/837	16/18493	0.161842	0.646384	0.613169	CCT8/TERF1	2
GO_BP_m1	GO:0071732	cellular response to nitric oxide	2/837	16/18493	0.161842	0.646384	0.613169	DNM2/MTR	2
GO_BP_m1	GO:0072176	nephric duct development	2/837	16/18493	0.161842	0.646384	0.613169	GATA3/PKD2	2
GO_BP_m1	GO:2000846	regulation of corticosteroid hormone secretion	2/837	16/18493	0.161842	0.646384	0.613169	CRY1/BMP6	2
GO_BP_m1	GO:0022602	ovulation cycle process	4/837	47/18493	0.162363	0.646384	0.613169	ESR1/SIRT1/ARRB2/NRIP1	4
GO_BP_m1	GO:0030850	prostate gland development	4/837	47/18493	0.162363	0.646384	0.613169	CDKN1B/ESR1/ALOX15B/SFRP1	4
GO_BP_m1	GO:0043370	regulation of CD4-positive, alpha-beta T cell differentiation	4/837	47/18493	0.162363	0.646384	0.613169	GATA3/JAK3/ZBTB7B/RUNX3	4
GO_BP_m1	GO:1901185	negative regulation of ERBB signaling pathway	4/837	47/18493	0.162363	0.646384	0.613169	SOCS4/SNX5/RNF115/CBLB	4
GO_BP_m1	GO:1903115	regulation of actin filament-based movement	4/837	47/18493	0.162363	0.646384	0.613169	AKAP9/DLG1/BIN1/TNNT2	4
GO_BP_m1	GO:0002260	lymphocyte homeostasis	5/837	64/18493	0.163146	0.646384	0.613169	JAK3/DOCK10/SOS1/ZC3H8/GPR174	5
GO_BP_m1	GO:0046365	monosaccharide catabolic process	5/837	64/18493	0.163146	0.646384	0.613169	ENO1/FUT8/GALK2/GPI/RPE	5
GO_BP_m1	GO:0032620	interleukin-17 production	3/837	31/18493	0.163672	0.646384	0.613169	IL15/ZBTB7B/PRKCQ	3
GO_BP_m1	GO:0044319	wound healing, spreading of cells	3/837	31/18493	0.163672	0.646384	0.613169	CLASP2/TMEFF2/ACVRL1	3
GO_BP_m1	GO:0045761	regulation of adenylate cyclase activity	3/837	31/18493	0.163672	0.646384	0.613169	AKAP9/GRM2/PALM	3
GO_BP_m1	GO:0051482	positive regulation of cytosolic calcium ion concentration involved in phospholipase C-activating G protein-coupled signaling pathway	3/837	31/18493	0.163672	0.646384	0.613169	S1PR1/GPR18/GPR174	3
GO_BP_m1	GO:0090505	epiboly involved in wound healing	3/837	31/18493	0.163672	0.646384	0.613169	CLASP2/TMEFF2/ACVRL1	3
GO_BP_m1	GO:1902751	positive regulation of cell cycle G2/M phase transition	3/837	31/18493	0.163672	0.646384	0.613169	FBXO5/SMARCD3/CDC7	3
GO_BP_m1	GO:1903393	positive regulation of adherens junction organization	3/837	31/18493	0.163672	0.646384	0.613169	LIMS1/SFRP1/TSC1	3
GO_BP_m1	GO:0009411	response to UV	9/837	136/18493	0.163771	0.646384	0.613169	DHX36/PRIMPOL/ERCC4/SIRT1/GEN1/USP47/METTL3/TROVE2/MAP4K3	9
GO_BP_m1	GO:0071804	cellular potassium ion transport	13/837	212/18493	0.165616	0.646384	0.613169	KCNK7/AKAP9/DLG1/DNM2/KCNH4/STK39/BIN1/KCNB1/ATP1B1/PKD2/SLC12A9/REST/KCNH7	13
GO_BP_m1	GO:0071805	potassium ion transmembrane transport	13/837	212/18493	0.165616	0.646384	0.613169	KCNK7/AKAP9/DLG1/DNM2/KCNH4/STK39/BIN1/KCNB1/ATP1B1/PKD2/SLC12A9/REST/KCNH7	13
GO_BP_m1	GO:0009063	cellular amino acid catabolic process	8/837	118/18493	0.166059	0.646384	0.613169	HIBADH/CARNMT1/PPM1K/GLS/MPST/PPAT/ENOSF1/PCYOX1L	8
GO_BP_m1	GO:0061982	meiosis I cell cycle process	8/837	118/18493	0.166059	0.646384	0.613169	CENPC/ERCC4/FBXO5/MLH3/ATM/FANCM/BTBD18/TERF1	8
GO_BP_m1	GO:1903052	positive regulation of proteolysis involved in cellular protein catabolic process	8/837	118/18493	0.166059	0.646384	0.613169	SOCS4/PYHIN1/TMTC3/RNF19A/TRIB2/DET1/PSMD10/EDEM1	8
GO_BP_m1	GO:0006479	protein methylation	11/837	174/18493	0.166164	0.646384	0.613169	SIRT1/SUZ12/FAM98A/GATA3/HIST1H1B/BCOR/PCMTD2/SATB1/SETD6/WDR61/PAXBP1	11
GO_BP_m1	GO:0008213	protein alkylation	11/837	174/18493	0.166164	0.646384	0.613169	SIRT1/SUZ12/FAM98A/GATA3/HIST1H1B/BCOR/PCMTD2/SATB1/SETD6/WDR61/PAXBP1	11
GO_BP_m1	GO:0070482	response to oxygen levels	20/837	349/18493	0.166647	0.646384	0.613169	DNM1L/ENO1/SIRT1/ATP6V0A2/RWDD3/HSD11B2/IREB2/ATP6/ND4/ATM/ATP1B1/SLC11A2/HP1BP3/REST/RORA/SFRP1/SRF/TSC1/CCDC115/ACVRL1	20
GO_BP_m1	GO:0009798	axis specification	6/837	82/18493	0.166761	0.646384	0.613169	TMED2/HSPB11/BCOR/SFRP1/SRF/WNT1	6
GO_BP_m1	GO:0071158	positive regulation of cell cycle arrest	6/837	82/18493	0.166761	0.646384	0.613169	CDKN1B/UHRF2/SFN/ATM/CNOT4/PKD2	6
GO_BP_m1	GO:2000116	regulation of cysteine-type endopeptidase activity	14/837	232/18493	0.168465	0.646384	0.613169	PDCD6/SIRT1/FYN/CIDEB/SFN/GPI/ARRB2/CYCS/USP47/REST/RPS3/RNF34/PDCD5/CASP8AP2	14
GO_BP_m1	GO:0001822	kidney development	16/837	271/18493	0.168922	0.646384	0.613169	TMED10/DLG1/GATA3/LRP4/MPST/HSPB11/PKD2/PPAT/SFRP1/SIM1/BMP6/TCF21/TSC1/WNT1/PTCD2/GLIS2	16
GO_BP_m1	GO:0002317	plasma cell differentiation	1/837	4/18493	0.16913	0.646384	0.613169	ITM2A	1
GO_BP_m1	GO:0002584	negative regulation of antigen processing and presentation of peptide antigen	1/837	4/18493	0.16913	0.646384	0.613169	TAPBPL	1
GO_BP_m1	GO:0003219	cardiac right ventricle formation	1/837	4/18493	0.16913	0.646384	0.613169	SMARCD3	1
GO_BP_m1	GO:0003257	positive regulation of transcription from RNA polymerase II promoter involved in myocardial precursor cell differentiation	1/837	4/18493	0.16913	0.646384	0.613169	SRF	1
GO_BP_m1	GO:0006041	glucosamine metabolic process	1/837	4/18493	0.16913	0.646384	0.613169	GNPDA2	1
GO_BP_m1	GO:0006116	NADH oxidation	1/837	4/18493	0.16913	0.646384	0.613169	GPD1L	1
GO_BP_m1	GO:0006344	maintenance of chromatin silencing	1/837	4/18493	0.16913	0.646384	0.613169	SIRT1	1
GO_BP_m1	GO:0006499	N-terminal protein myristoylation	1/837	4/18493	0.16913	0.646384	0.613169	NMT2	1
GO_BP_m1	GO:0006574	valine catabolic process	1/837	4/18493	0.16913	0.646384	0.613169	HIBADH	1
GO_BP_m1	GO:0006642	triglyceride mobilization	1/837	4/18493	0.16913	0.646384	0.613169	SIRT1	1
GO_BP_m1	GO:0006659	phosphatidylserine biosynthetic process	1/837	4/18493	0.16913	0.646384	0.613169	PTDSS2	1
GO_BP_m1	GO:0006741	NADP biosynthetic process	1/837	4/18493	0.16913	0.646384	0.613169	NADK2	1
GO_BP_m1	GO:0007258	JUN phosphorylation	1/837	4/18493	0.16913	0.646384	0.613169	MAPK8IP1	1
GO_BP_m1	GO:0007296	vitellogenesis	1/837	4/18493	0.16913	0.646384	0.613169	SOS1	1
GO_BP_m1	GO:0007621	negative regulation of female receptivity	1/837	4/18493	0.16913	0.646384	0.613169	PPP1R1B	1
GO_BP_m1	GO:0008295	spermidine biosynthetic process	1/837	4/18493	0.16913	0.646384	0.613169	SRM	1
GO_BP_m1	GO:0010525	regulation of transposition, RNA-mediated	1/837	4/18493	0.16913	0.646384	0.613169	TUT4	1
GO_BP_m1	GO:0010701	positive regulation of norepinephrine secretion	1/837	4/18493	0.16913	0.646384	0.613169	KCNB1	1
GO_BP_m1	GO:0010735	positive regulation of transcription via serum response element binding	1/837	4/18493	0.16913	0.646384	0.613169	SRF	1
GO_BP_m1	GO:0010897	negative regulation of triglyceride catabolic process	1/837	4/18493	0.16913	0.646384	0.613169	PLIN5	1
GO_BP_m1	GO:0014034	neural crest cell fate commitment	1/837	4/18493	0.16913	0.646384	0.613169	SFRP1	1
GO_BP_m1	GO:0014878	response to electrical stimulus involved in regulation of muscle adaptation	1/837	4/18493	0.16913	0.646384	0.613169	RPS6KB1	1
GO_BP_m1	GO:0015684	ferrous iron transport	1/837	4/18493	0.16913	0.646384	0.613169	SLC11A2	1
GO_BP_m1	GO:0015691	cadmium ion transport	1/837	4/18493	0.16913	0.646384	0.613169	SLC11A2	1
GO_BP_m1	GO:0015798	myo-inositol transport	1/837	4/18493	0.16913	0.646384	0.613169	SLC5A3	1
GO_BP_m1	GO:0016185	synaptic vesicle budding from presynaptic endocytic zone membrane	1/837	4/18493	0.16913	0.646384	0.613169	DNM2	1
GO_BP_m1	GO:0016259	selenocysteine metabolic process	1/837	4/18493	0.16913	0.646384	0.613169	SEPSECS	1
GO_BP_m1	GO:0018171	peptidyl-cysteine oxidation	1/837	4/18493	0.16913	0.646384	0.613169	TMX3	1
GO_BP_m1	GO:0018201	peptidyl-glycine modification	1/837	4/18493	0.16913	0.646384	0.613169	NMT2	1
GO_BP_m1	GO:0018377	protein myristoylation	1/837	4/18493	0.16913	0.646384	0.613169	NMT2	1
GO_BP_m1	GO:0019322	pentose biosynthetic process	1/837	4/18493	0.16913	0.646384	0.613169	PGD	1
GO_BP_m1	GO:0019482	beta-alanine metabolic process	1/837	4/18493	0.16913	0.646384	0.613169	UPB1	1
GO_BP_m1	GO:0019626	short-chain fatty acid catabolic process	1/837	4/18493	0.16913	0.646384	0.613169	MCEE	1
GO_BP_m1	GO:0030043	actin filament fragmentation	1/837	4/18493	0.16913	0.646384	0.613169	CFL2	1
GO_BP_m1	GO:0031587	positive regulation of inositol 1,4,5-trisphosphate-sensitive calcium-release channel activity	1/837	4/18493	0.16913	0.646384	0.613169	PKD2	1
GO_BP_m1	GO:0032079	positive regulation of endodeoxyribonuclease activity	1/837	4/18493	0.16913	0.646384	0.613169	RPS3	1
GO_BP_m1	GO:0032345	negative regulation of aldosterone metabolic process	1/837	4/18493	0.16913	0.646384	0.613169	REST	1
GO_BP_m1	GO:0032348	negative regulation of aldosterone biosynthetic process	1/837	4/18493	0.16913	0.646384	0.613169	REST	1
GO_BP_m1	GO:0032417	positive regulation of sodium:proton antiporter activity	1/837	4/18493	0.16913	0.646384	0.613169	DRD4	1
GO_BP_m1	GO:0032824	negative regulation of natural killer cell differentiation	1/837	4/18493	0.16913	0.646384	0.613169	PGLYRP1	1
GO_BP_m1	GO:0032827	negative regulation of natural killer cell differentiation involved in immune response	1/837	4/18493	0.16913	0.646384	0.613169	PGLYRP1	1
GO_BP_m1	GO:0032971	regulation of muscle filament sliding	1/837	4/18493	0.16913	0.646384	0.613169	TNNT2	1
GO_BP_m1	GO:0033499	galactose catabolic process via UDP-galactose	1/837	4/18493	0.16913	0.646384	0.613169	GALK2	1
GO_BP_m1	GO:0033600	negative regulation of mammary gland epithelial cell proliferation	1/837	4/18493	0.16913	0.646384	0.613169	GATA3	1
GO_BP_m1	GO:0034465	response to carbon monoxide	1/837	4/18493	0.16913	0.646384	0.613169	DNM2	1
GO_BP_m1	GO:0034729	histone H3-K79 methylation	1/837	4/18493	0.16913	0.646384	0.613169	WDR61	1
GO_BP_m1	GO:0035513	oxidative RNA demethylation	1/837	4/18493	0.16913	0.646384	0.613169	FTO	1
GO_BP_m1	GO:0035521	monoubiquitinated histone deubiquitination	1/837	4/18493	0.16913	0.646384	0.613169	USP16	1
GO_BP_m1	GO:0035522	monoubiquitinated histone H2A deubiquitination	1/837	4/18493	0.16913	0.646384	0.613169	USP16	1
GO_BP_m1	GO:0035720	intraciliary anterograde transport	1/837	4/18493	0.16913	0.646384	0.613169	ICK	1
GO_BP_m1	GO:0035799	ureter maturation	1/837	4/18493	0.16913	0.646384	0.613169	GATA3	1
GO_BP_m1	GO:0035822	gene conversion	1/837	4/18493	0.16913	0.646384	0.613169	NUCKS1	1
GO_BP_m1	GO:0036337	Fas signaling pathway	1/837	4/18493	0.16913	0.646384	0.613169	CASP8AP2	1
GO_BP_m1	GO:0036438	maintenance of lens transparency	1/837	4/18493	0.16913	0.646384	0.613169	STK39	1
GO_BP_m1	GO:0036510	trimming of terminal mannose on C branch	1/837	4/18493	0.16913	0.646384	0.613169	EDEM1	1
GO_BP_m1	GO:0038028	insulin receptor signaling pathway via phosphatidylinositol 3-kinase	1/837	4/18493	0.16913	0.646384	0.613169	C2CD5	1
GO_BP_m1	GO:0038146	chemokine (C-X-C motif) ligand 12 signaling pathway	1/837	4/18493	0.16913	0.646384	0.613169	STK39	1
GO_BP_m1	GO:0038165	oncostatin-M-mediated signaling pathway	1/837	4/18493	0.16913	0.646384	0.613169	IL6ST	1
GO_BP_m1	GO:0042483	negative regulation of odontogenesis	1/837	4/18493	0.16913	0.646384	0.613169	BCOR	1
GO_BP_m1	GO:0042699	follicle-stimulating hormone signaling pathway	1/837	4/18493	0.16913	0.646384	0.613169	ARRB2	1
GO_BP_m1	GO:0042997	negative regulation of Golgi to plasma membrane protein transport	1/837	4/18493	0.16913	0.646384	0.613169	GOPC	1
GO_BP_m1	GO:0042998	positive regulation of Golgi to plasma membrane protein transport	1/837	4/18493	0.16913	0.646384	0.613169	CNST	1
GO_BP_m1	GO:0043137	DNA replication, removal of RNA primer	1/837	4/18493	0.16913	0.646384	0.613169	RNASEH1	1
GO_BP_m1	GO:0043378	positive regulation of CD8-positive, alpha-beta T cell differentiation	1/837	4/18493	0.16913	0.646384	0.613169	RUNX3	1
GO_BP_m1	GO:0043622	cortical microtubule organization	1/837	4/18493	0.16913	0.646384	0.613169	DLG1	1
GO_BP_m1	GO:0044860	protein localization to plasma membrane raft	1/837	4/18493	0.16913	0.646384	0.613169	ATP1B1	1
GO_BP_m1	GO:0045113	regulation of integrin biosynthetic process	1/837	4/18493	0.16913	0.646384	0.613169	TMEFF2	1
GO_BP_m1	GO:0045578	negative regulation of B cell differentiation	1/837	4/18493	0.16913	0.646384	0.613169	SFRP1	1
GO_BP_m1	GO:0045716	positive regulation of low-density lipoprotein particle receptor biosynthetic process	1/837	4/18493	0.16913	0.646384	0.613169	FGF21	1
GO_BP_m1	GO:0045900	negative regulation of translational elongation	1/837	4/18493	0.16913	0.646384	0.613169	SRP9	1
GO_BP_m1	GO:0046016	positive regulation of transcription by glucose	1/837	4/18493	0.16913	0.646384	0.613169	SRF	1
GO_BP_m1	GO:0046104	thymidine metabolic process	1/837	4/18493	0.16913	0.646384	0.613169	DHFR2	1
GO_BP_m1	GO:0046125	pyrimidine deoxyribonucleoside metabolic process	1/837	4/18493	0.16913	0.646384	0.613169	DHFR2	1
GO_BP_m1	GO:0046368	GDP-L-fucose metabolic process	1/837	4/18493	0.16913	0.646384	0.613169	FUT8	1
GO_BP_m1	GO:0046398	UDP-glucuronate metabolic process	1/837	4/18493	0.16913	0.646384	0.613169	SLC35D1	1
GO_BP_m1	GO:0046452	dihydrofolate metabolic process	1/837	4/18493	0.16913	0.646384	0.613169	DHFR2	1
GO_BP_m1	GO:0048633	positive regulation of skeletal muscle tissue growth	1/837	4/18493	0.16913	0.646384	0.613169	RPS6KB1	1
GO_BP_m1	GO:0048861	leukemia inhibitory factor signaling pathway	1/837	4/18493	0.16913	0.646384	0.613169	IL6ST	1
GO_BP_m1	GO:0051572	negative regulation of histone H3-K4 methylation	1/837	4/18493	0.16913	0.646384	0.613169	BCOR	1
GO_BP_m1	GO:0051660	establishment of centrosome localization	1/837	4/18493	0.16913	0.646384	0.613169	DLG1	1
GO_BP_m1	GO:0060160	negative regulation of dopamine receptor signaling pathway	1/837	4/18493	0.16913	0.646384	0.613169	PALM	1
GO_BP_m1	GO:0060232	delamination	1/837	4/18493	0.16913	0.646384	0.613169	METTL3	1
GO_BP_m1	GO:0060737	prostate gland morphogenetic growth	1/837	4/18493	0.16913	0.646384	0.613169	ESR1	1
GO_BP_m1	GO:0060750	epithelial cell proliferation involved in mammary gland duct elongation	1/837	4/18493	0.16913	0.646384	0.613169	ESR1	1
GO_BP_m1	GO:0061054	dermatome development	1/837	4/18493	0.16913	0.646384	0.613169	WNT1	1
GO_BP_m1	GO:0061183	regulation of dermatome development	1/837	4/18493	0.16913	0.646384	0.613169	WNT1	1
GO_BP_m1	GO:0061209	cell proliferation involved in mesonephros development	1/837	4/18493	0.16913	0.646384	0.613169	GATA3	1
GO_BP_m1	GO:0065001	specification of axis polarity	1/837	4/18493	0.16913	0.646384	0.613169	BCOR	1
GO_BP_m1	GO:0070164	negative regulation of adiponectin secretion	1/837	4/18493	0.16913	0.646384	0.613169	RAB11FIP3	1
GO_BP_m1	GO:0070213	protein auto-ADP-ribosylation	1/837	4/18493	0.16913	0.646384	0.613169	TNKS2	1
GO_BP_m1	GO:0070574	cadmium ion transmembrane transport	1/837	4/18493	0.16913	0.646384	0.613169	SLC11A2	1
GO_BP_m1	GO:0070640	vitamin D3 metabolic process	1/837	4/18493	0.16913	0.646384	0.613169	CYP2R1	1
GO_BP_m1	GO:0071042	nuclear polyadenylation-dependent mRNA catabolic process	1/837	4/18493	0.16913	0.646384	0.613169	EXOSC8	1
GO_BP_m1	GO:0071047	polyadenylation-dependent mRNA catabolic process	1/837	4/18493	0.16913	0.646384	0.613169	EXOSC8	1
GO_BP_m1	GO:0071442	positive regulation of histone H3-K14 acetylation	1/837	4/18493	0.16913	0.646384	0.613169	GATA3	1
GO_BP_m1	GO:0071462	cellular response to water stimulus	1/837	4/18493	0.16913	0.646384	0.613169	PKD2	1
GO_BP_m1	GO:0072021	ascending thin limb development	1/837	4/18493	0.16913	0.646384	0.613169	PKD2	1
GO_BP_m1	GO:0072106	regulation of ureteric bud formation	1/837	4/18493	0.16913	0.646384	0.613169	GATA3	1
GO_BP_m1	GO:0072107	positive regulation of ureteric bud formation	1/837	4/18493	0.16913	0.646384	0.613169	GATA3	1
GO_BP_m1	GO:0072218	metanephric ascending thin limb development	1/837	4/18493	0.16913	0.646384	0.613169	PKD2	1
GO_BP_m1	GO:0080144	amino acid homeostasis	1/837	4/18493	0.16913	0.646384	0.613169	GRM2	1
GO_BP_m1	GO:0089700	protein kinase D signaling	1/837	4/18493	0.16913	0.646384	0.613169	PRKD3	1
GO_BP_m1	GO:0090155	negative regulation of sphingolipid biosynthetic process	1/837	4/18493	0.16913	0.646384	0.613169	ORMDL1	1
GO_BP_m1	GO:0090170	regulation of Golgi inheritance	1/837	4/18493	0.16913	0.646384	0.613169	MAPK3	1
GO_BP_m1	GO:0090244	Wnt signaling pathway involved in somitogenesis	1/837	4/18493	0.16913	0.646384	0.613169	SFRP1	1
GO_BP_m1	GO:0090383	phagosome acidification	1/837	4/18493	0.16913	0.646384	0.613169	RAB39A	1
GO_BP_m1	GO:0090669	telomerase RNA stabilization	1/837	4/18493	0.16913	0.646384	0.613169	DHX36	1
GO_BP_m1	GO:0097056	selenocysteinyl-tRNA(Sec) biosynthetic process	1/837	4/18493	0.16913	0.646384	0.613169	SEPSECS	1
GO_BP_m1	GO:0097167	circadian regulation of translation	1/837	4/18493	0.16913	0.646384	0.613169	RBM4	1
GO_BP_m1	GO:0099562	maintenance of postsynaptic density structure	1/837	4/18493	0.16913	0.646384	0.613169	DLG1	1
GO_BP_m1	GO:0099576	regulation of protein catabolic process at postsynapse, modulating synaptic transmission	1/837	4/18493	0.16913	0.646384	0.613169	RNF19A	1
GO_BP_m1	GO:0099578	regulation of translation at postsynapse, modulating synaptic transmission	1/837	4/18493	0.16913	0.646384	0.613169	EIF4E	1
GO_BP_m1	GO:0140245	regulation of translation at postsynapse	1/837	4/18493	0.16913	0.646384	0.613169	EIF4E	1
GO_BP_m1	GO:1900060	negative regulation of ceramide biosynthetic process	1/837	4/18493	0.16913	0.646384	0.613169	ORMDL1	1
GO_BP_m1	GO:1901529	positive regulation of anion channel activity	1/837	4/18493	0.16913	0.646384	0.613169	ABCB1	1
GO_BP_m1	GO:1901534	positive regulation of hematopoietic progenitor cell differentiation	1/837	4/18493	0.16913	0.646384	0.613169	DHX36	1
GO_BP_m1	GO:1902527	positive regulation of protein monoubiquitination	1/837	4/18493	0.16913	0.646384	0.613169	PDCD6	1
GO_BP_m1	GO:1902576	negative regulation of nuclear cell cycle DNA replication	1/837	4/18493	0.16913	0.646384	0.613169	TERF1	1
GO_BP_m1	GO:1902616	acyl carnitine transmembrane transport	1/837	4/18493	0.16913	0.646384	0.613169	SLC25A45	1
GO_BP_m1	GO:1903237	negative regulation of leukocyte tethering or rolling	1/837	4/18493	0.16913	0.646384	0.613169	CCL28	1
GO_BP_m1	GO:1903276	regulation of sodium ion export across plasma membrane	1/837	4/18493	0.16913	0.646384	0.613169	ATP1B1	1
GO_BP_m1	GO:1903278	positive regulation of sodium ion export across plasma membrane	1/837	4/18493	0.16913	0.646384	0.613169	ATP1B1	1
GO_BP_m1	GO:1903593	regulation of histamine secretion by mast cell	1/837	4/18493	0.16913	0.646384	0.613169	SNX4	1
GO_BP_m1	GO:1903595	positive regulation of histamine secretion by mast cell	1/837	4/18493	0.16913	0.646384	0.613169	SNX4	1
GO_BP_m1	GO:1903644	regulation of chaperone-mediated protein folding	1/837	4/18493	0.16913	0.646384	0.613169	PDCD5	1
GO_BP_m1	GO:1903690	negative regulation of wound healing, spreading of epidermal cells	1/837	4/18493	0.16913	0.646384	0.613169	CLASP2	1
GO_BP_m1	GO:1903874	ferrous iron transmembrane transport	1/837	4/18493	0.16913	0.646384	0.613169	SLC11A2	1
GO_BP_m1	GO:1904154	positive regulation of retrograde protein transport, ER to cytosol	1/837	4/18493	0.16913	0.646384	0.613169	EDEM1	1
GO_BP_m1	GO:1904393	regulation of skeletal muscle acetylcholine-gated channel clustering	1/837	4/18493	0.16913	0.646384	0.613169	LRP4	1
GO_BP_m1	GO:1904505	regulation of telomere maintenance in response to DNA damage	1/837	4/18493	0.16913	0.646384	0.613169	ERCC4	1
GO_BP_m1	GO:1904506	negative regulation of telomere maintenance in response to DNA damage	1/837	4/18493	0.16913	0.646384	0.613169	ERCC4	1
GO_BP_m1	GO:1904690	positive regulation of cytoplasmic translational initiation	1/837	4/18493	0.16913	0.646384	0.613169	METTL3	1
GO_BP_m1	GO:1904742	regulation of telomeric DNA binding	1/837	4/18493	0.16913	0.646384	0.613169	ERCC4	1
GO_BP_m1	GO:1904954	canonical Wnt signaling pathway involved in midbrain dopaminergic neuron differentiation	1/837	4/18493	0.16913	0.646384	0.613169	WNT1	1
GO_BP_m1	GO:1905232	cellular response to L-glutamate	1/837	4/18493	0.16913	0.646384	0.613169	FYN	1
GO_BP_m1	GO:1905278	positive regulation of epithelial tube formation	1/837	4/18493	0.16913	0.646384	0.613169	GATA3	1
GO_BP_m1	GO:1905664	regulation of calcium ion import across plasma membrane	1/837	4/18493	0.16913	0.646384	0.613169	FYN	1
GO_BP_m1	GO:2000065	negative regulation of cortisol biosynthetic process	1/837	4/18493	0.16913	0.646384	0.613169	REST	1
GO_BP_m1	GO:2000295	regulation of hydrogen peroxide catabolic process	1/837	4/18493	0.16913	0.646384	0.613169	NNT	1
GO_BP_m1	GO:0070507	regulation of microtubule cytoskeleton organization	11/837	175/18493	0.170586	0.650217	0.616805	AKAP9/MARK2/TOGARAM1/CLASP2/SKA2/GEN1/NUMA1/SLAIN2/RPS3/XPO1/MAP6D1	11
GO_BP_m1	GO:0046888	negative regulation of hormone secretion	5/837	65/18493	0.170642	0.650217	0.616805	CRY1/KCNB1/REST/SFRP1/RAB11FIP3	5
GO_BP_m1	GO:0060675	ureteric bud morphogenesis	5/837	65/18493	0.170642	0.650217	0.616805	DLG1/GATA3/PKD2/TCF21/WNT1	5
GO_BP_m1	GO:0031055	chromatin remodeling at centromere	4/837	48/18493	0.171231	0.650217	0.616805	CENPC/POLE3/MIS18BP1/RBBP4	4
GO_BP_m1	GO:0043628	ncRNA 3'-end processing	4/837	48/18493	0.171231	0.650217	0.616805	TENT4A/EXOSC8/TRNT1/USB1	4
GO_BP_m1	GO:0045058	T cell selection	4/837	48/18493	0.171231	0.650217	0.616805	GATA3/IL15/BCL11B/SRF	4
GO_BP_m1	GO:0051445	regulation of meiotic cell cycle	4/837	48/18493	0.171231	0.650217	0.616805	FBXO5/PRKACB/METTL3/RAD1	4
GO_BP_m1	GO:0051972	regulation of telomerase activity	4/837	48/18493	0.171231	0.650217	0.616805	HNRNPA2B1/PRKCQ/MAPK3/TERF1	4
GO_BP_m1	GO:0061383	trabecula morphogenesis	4/837	48/18493	0.171231	0.650217	0.616805	S1PR1/SFRP1/SOS1/SRF	4
GO_BP_m1	GO:0070534	protein K63-linked ubiquitination	4/837	48/18493	0.171231	0.650217	0.616805	HECTD1/PTPN22/RNF115/TRIM56	4
GO_BP_m1	GO:0009116	nucleoside metabolic process	8/837	119/18493	0.171494	0.650796	0.617354	GIMAP7/DLG1/DHFR2/OARD1/AK3/CMPK1/UPB1/PPAT	8
GO_BP_m1	GO:0051656	establishment of organelle localization	27/837	491/18493	0.172106	0.652701	0.619161	PDCD6/DNM1L/RASGRP1/CENPC/TMED2/TMED10/DLG1/DNM2/KIFAP3/CLASP2/PCLO/LMAN1/NUMA1/WDR11/NAPB/TRAPPC2/C17orf75/STXBP2/SYN1/TERF1/TRAPPC10/XPO1/MIS12/CDC23/SNX4/SEC16B/MCFD2	27
GO_BP_m1	GO:0044282	small molecule catabolic process	24/837	431/18493	0.173193	0.655807	0.622107	HIBADH/ADH5/GNPDA2/CARNMT1/PPM1K/ENO1/FUT8/GK5/GALK2/GLS/GPI/MPST/PLIN5/UPB1/CROT/PPAT/ECHDC2/ENOSF1/INPP5E/RPE/SCP2/PCYOX1L/MCEE/ENTPD3	24
GO_BP_m1	GO:0001823	mesonephros development	7/837	101/18493	0.173257	0.655807	0.622107	DLG1/GATA3/PKD2/SFRP1/SIM1/TCF21/WNT1	7
GO_BP_m1	GO:0006641	triglyceride metabolic process	7/837	101/18493	0.173257	0.655807	0.622107	ATG14/DDHD2/SIRT1/GK5/FGF21/PLIN5/LIPF	7
GO_BP_m1	GO:0007009	plasma membrane organization	6/837	83/18493	0.173391	0.655896	0.622191	DNM2/TMEFF2/BIN1/SNX9/PLSCR2/ARV1	6
GO_BP_m1	GO:0031396	regulation of protein ubiquitination	12/837	195/18493	0.17458	0.657089	0.623323	PDCD6/GLMN/CRY1/UFL1/FYN/PTPN22/FBXO5/FBXO4/ARRB2/PSMD10/RPS3/MASTL	12
GO_BP_m1	GO:0006270	DNA replication initiation	3/837	32/18493	0.174928	0.657089	0.623323	ORC5/PURA/CDC7	3
GO_BP_m1	GO:0010039	response to iron ion	3/837	32/18493	0.174928	0.657089	0.623323	IREB2/SLC11A2/BMP6	3
GO_BP_m1	GO:0014072	response to isoquinoline alkaloid	3/837	32/18493	0.174928	0.657089	0.623323	GPI/TACR3/PPP1R1B	3
GO_BP_m1	GO:0031572	G2 DNA damage checkpoint	3/837	32/18493	0.174928	0.657089	0.623323	ATM/RINT1/ABRAXAS1	3
GO_BP_m1	GO:0043278	response to morphine	3/837	32/18493	0.174928	0.657089	0.623323	GPI/TACR3/PPP1R1B	3
GO_BP_m1	GO:0046633	alpha-beta T cell proliferation	3/837	32/18493	0.174928	0.657089	0.623323	IL15/ZBTB7B/MAPK8IP1	3
GO_BP_m1	GO:0050685	positive regulation of mRNA processing	3/837	32/18493	0.174928	0.657089	0.623323	DHX36/TRA2A/RBM3	3
GO_BP_m1	GO:0071549	cellular response to dexamethasone stimulus	3/837	32/18493	0.174928	0.657089	0.623323	FBXO32/EIF4E/RPS6KB1	3
GO_BP_m1	GO:0090504	epiboly	3/837	32/18493	0.174928	0.657089	0.623323	CLASP2/TMEFF2/ACVRL1	3
GO_BP_m1	GO:1901890	positive regulation of cell junction assembly	3/837	32/18493	0.174928	0.657089	0.623323	LIMS1/SFRP1/TSC1	3
GO_BP_m1	GO:0000028	ribosomal small subunit assembly	2/837	17/18493	0.178207	0.658363	0.624532	RPS5/RPS27	2
GO_BP_m1	GO:0006555	methionine metabolic process	2/837	17/18493	0.178207	0.658363	0.624532	MTHFD1/MTR	2
GO_BP_m1	GO:0010744	positive regulation of macrophage derived foam cell differentiation	2/837	17/18493	0.178207	0.658363	0.624532	ALOX15B/PRKCH	2
GO_BP_m1	GO:0014874	response to stimulus involved in regulation of muscle adaptation	2/837	17/18493	0.178207	0.658363	0.624532	FBXO32/RPS6KB1	2
GO_BP_m1	GO:0032693	negative regulation of interleukin-10 production	2/837	17/18493	0.178207	0.658363	0.624532	TRIB2/JAK3	2
GO_BP_m1	GO:0034501	protein localization to kinetochore	2/837	17/18493	0.178207	0.658363	0.624532	MIS12/BUB3	2
GO_BP_m1	GO:0035313	wound healing, spreading of epidermal cells	2/837	17/18493	0.178207	0.658363	0.624532	CLASP2/ACVRL1	2
GO_BP_m1	GO:0035930	corticosteroid hormone secretion	2/837	17/18493	0.178207	0.658363	0.624532	CRY1/BMP6	2
GO_BP_m1	GO:0042776	mitochondrial ATP synthesis coupled proton transport	2/837	17/18493	0.178207	0.658363	0.624532	ATP6/ATP5F1C	2
GO_BP_m1	GO:0043923	positive regulation by host of viral transcription	2/837	17/18493	0.178207	0.658363	0.624532	NUCKS1/TAF11	2
GO_BP_m1	GO:0044117	growth of symbiont in host	2/837	17/18493	0.178207	0.658363	0.624532	OSBP/PGLYRP1	2
GO_BP_m1	GO:0045725	positive regulation of glycogen biosynthetic process	2/837	17/18493	0.178207	0.658363	0.624532	DYRK2/PPP1R3E	2
GO_BP_m1	GO:0051895	negative regulation of focal adhesion assembly	2/837	17/18493	0.178207	0.658363	0.624532	CLASP2/ACVRL1	2
GO_BP_m1	GO:0060850	regulation of transcription involved in cell fate commitment	2/837	17/18493	0.178207	0.658363	0.624532	ZBTB7B/RORA	2
GO_BP_m1	GO:0061577	calcium ion transmembrane transport via high voltage-gated calcium channel	2/837	17/18493	0.178207	0.658363	0.624532	BIN1/CACNG1	2
GO_BP_m1	GO:0070131	positive regulation of mitochondrial translation	2/837	17/18493	0.178207	0.658363	0.624532	FASTKD2/CDK5RAP1	2
GO_BP_m1	GO:0070828	heterochromatin organization	2/837	17/18493	0.178207	0.658363	0.624532	HP1BP3/POLE3	2
GO_BP_m1	GO:0071428	rRNA-containing ribonucleoprotein complex export from nucleus	2/837	17/18493	0.178207	0.658363	0.624532	TSC1/XPO1	2
GO_BP_m1	GO:0075733	intracellular transport of virus	2/837	17/18493	0.178207	0.658363	0.624532	XPO1/NMT2	2
GO_BP_m1	GO:0099170	postsynaptic modulation of chemical synaptic transmission	2/837	17/18493	0.178207	0.658363	0.624532	EIF4E/RNF19A	2
GO_BP_m1	GO:1902644	tertiary alcohol metabolic process	2/837	17/18493	0.178207	0.658363	0.624532	REST/CBR4	2
GO_BP_m1	GO:1903830	magnesium ion transmembrane transport	2/837	17/18493	0.178207	0.658363	0.624532	SLC41A1/ZDHHC13	2
GO_BP_m1	GO:1904380	endoplasmic reticulum mannose trimming	2/837	17/18493	0.178207	0.658363	0.624532	TRIM13/EDEM1	2
GO_BP_m1	GO:1904948	midbrain dopaminergic neuron differentiation	2/837	17/18493	0.178207	0.658363	0.624532	SFRP1/WNT1	2
GO_BP_m1	GO:0002292	T cell differentiation involved in immune response	5/837	66/18493	0.17827	0.658363	0.624532	GATA3/JAK3/ZBTB7B/RORA/TSC1	5
GO_BP_m1	GO:0043967	histone H4 acetylation	5/837	66/18493	0.17827	0.658363	0.624532	JADE2/SIRT1/KAT6B/MEAF6/NAA40	5
GO_BP_m1	GO:0072171	mesonephric tubule morphogenesis	5/837	66/18493	0.17827	0.658363	0.624532	DLG1/GATA3/PKD2/TCF21/WNT1	5
GO_BP_m1	GO:0008630	intrinsic apoptotic signaling pathway in response to DNA damage	7/837	102/18493	0.179314	0.661806	0.627798	SIRT1/CIDEB/SFN/ATM/USP47/RPS3/DYRK2	7
GO_BP_m1	GO:0051348	negative regulation of transferase activity	16/837	274/18493	0.179658	0.66201	0.627991	CDKN1B/SOCS4/PPM1E/SIRT1/IBTK/PTPN22/FBXO5/SFN/TRIB2/CDK5RAP1/LAX1/SFRP1/TERF1/PPP1R1B/CBLB/MAPK8IP1	16
GO_BP_m1	GO:0018393	internal peptidyl-lysine acetylation	10/837	158/18493	0.17971	0.66201	0.627991	JADE2/SIRT1/KAT6B/ZNF451/GATA3/POLE3/PHF10/MAPK3/MEAF6/NAA40	10
GO_BP_m1	GO:0031570	DNA integrity checkpoint	10/837	158/18493	0.17971	0.66201	0.627991	CDKN1B/CRY1/FBXO4/SFN/GEN1/ATM/CNOT4/RAD1/RINT1/ABRAXAS1	10
GO_BP_m1	GO:0000245	spliceosomal complex assembly	6/837	84/18493	0.180128	0.66201	0.627991	RBM5/KHDC4/LUC7L2/LUC7L3/LUC7L/GEMIN2	6
GO_BP_m1	GO:0050886	endocrine process	6/837	84/18493	0.180128	0.66201	0.627991	CRY1/GATA3/HSD11B2/FAM129B/BMP6/RAB11FIP3	6
GO_BP_m1	GO:0055072	iron ion homeostasis	6/837	84/18493	0.180128	0.66201	0.627991	ATP6V0A2/IREB2/SLC11A2/CAND1/BMP6/CCDC115	6
GO_BP_m1	GO:0050732	negative regulation of peptidyl-tyrosine phosphorylation	4/837	49/18493	0.180263	0.66201	0.627991	SOCS4/IBTK/SFRP1/CBLB	4
GO_BP_m1	GO:0060324	face development	4/837	49/18493	0.180263	0.66201	0.627991	DLX5/MAPK3/SRF/CRISPLD2	4
GO_BP_m1	GO:1990778	protein localization to cell periphery	17/837	294/18493	0.180771	0.663463	0.629369	TMED2/CNST/DLG1/EFR3B/CLASP2/MACF1/GOLGA4/IKBKB/KCNB1/ATP1B1/NUMA1/PALM/DENND4C/PRKCH/GOPC/TULP1/C2CD5	17
GO_BP_m1	GO:0008637	apoptotic mitochondrial changes	8/837	121/18493	0.182598	0.669752	0.635336	DNM1L/MLLT11/MPV17L/CIDEB/SFN/ARRB2/PSMD10/PDCD5	8
GO_BP_m1	GO:0035725	sodium ion transmembrane transport	9/837	140/18493	0.184171	0.675103	0.640411	DLG1/DNM2/DRD4/GPD1L/SLC41A1/STK39/ATP1B1/PKD2/FXYD5	9
GO_BP_m1	GO:0046545	development of primary female sexual characteristics	7/837	103/18493	0.185458	0.677832	0.643	ESR1/FANCF/SIRT1/ARRB2/NUP107/SFRP1/NRIP1	7
GO_BP_m1	GO:1901800	positive regulation of proteasomal protein catabolic process	7/837	103/18493	0.185458	0.677832	0.643	SOCS4/TMTC3/RNF19A/TRIB2/DET1/PSMD10/EDEM1	7
GO_BP_m1	GO:0006099	tricarboxylic acid cycle	3/837	33/18493	0.186392	0.677832	0.643	NNT/IREB2/SUCLA2	3
GO_BP_m1	GO:0006891	intra-Golgi vesicle-mediated transport	3/837	33/18493	0.186392	0.677832	0.643	TRAPPC10/COG3/COG8	3
GO_BP_m1	GO:0019433	triglyceride catabolic process	3/837	33/18493	0.186392	0.677832	0.643	DDHD2/FGF21/PLIN5	3
GO_BP_m1	GO:0032633	interleukin-4 production	3/837	33/18493	0.186392	0.677832	0.643	GATA3/ITK/PRKCQ	3
GO_BP_m1	GO:0042987	amyloid precursor protein catabolic process	3/837	33/18493	0.186392	0.677832	0.643	TMED10/BIN1/GSAP	3
GO_BP_m1	GO:0043928	exonucleolytic nuclear-transcribed mRNA catabolic process involved in deadenylation-dependent decay	3/837	33/18493	0.186392	0.677832	0.643	EXOSC8/EXOSC1/WDR61	3
GO_BP_m1	GO:0044766	multi-organism transport	3/837	33/18493	0.186392	0.677832	0.643	THOC2/XPO1/NMT2	3
GO_BP_m1	GO:0048147	negative regulation of fibroblast proliferation	3/837	33/18493	0.186392	0.677832	0.643	NLRC3/FBXO4/SFRP1	3
GO_BP_m1	GO:1902579	multi-organism localization	3/837	33/18493	0.186392	0.677832	0.643	THOC2/XPO1/NMT2	3
GO_BP_m1	GO:0045833	negative regulation of lipid metabolic process	6/837	85/18493	0.186968	0.677832	0.643	WDTC1/SIRT1/PLIN5/PDE3B/REST/ORMDL1	6
GO_BP_m1	GO:0016570	histone modification	25/837	456/18493	0.186988	0.677832	0.643	USP16/JADE2/SIRT1/SUZ12/KAT6B/ZNF451/GATA3/HIST1H1B/ATM/ZBTB7B/POLE3/BCOR/PHF10/MAPK3/SMARCAD1/RBBP4/REST/SATB1/SFPQ/MEAF6/NAA40/HDAC11/SETD6/WDR61/PAXBP1	25
GO_BP_m1	GO:0007162	negative regulation of cell adhesion	16/837	276/18493	0.187001	0.677832	0.643	GLMN/DLG1/CLASP2/PTPN22/JAK3/ZBTB7B/PDE3B/FXYD5/LAX1/METTL3/CCL28/WNT1/ZC3H8/RUNX3/ACVRL1/LPXN	16
GO_BP_m1	GO:0001954	positive regulation of cell-matrix adhesion	4/837	50/18493	0.18945	0.677832	0.643	LIMS1/CCL28/SFRP1/TSC1	4
GO_BP_m1	GO:0009311	oligosaccharide metabolic process	4/837	50/18493	0.18945	0.677832	0.643	FUT8/MGAT2/ST3GAL2/ST3GAL4	4
GO_BP_m1	GO:0060425	lung morphogenesis	4/837	50/18493	0.18945	0.677832	0.643	MAPK3/SRF/TCF21/STK40	4
GO_BP_m1	GO:0061951	establishment of protein localization to plasma membrane	4/837	50/18493	0.18945	0.677832	0.643	CNST/MACF1/GOLGA4/GOPC	4
GO_BP_m1	GO:1902369	negative regulation of RNA catabolic process	4/837	50/18493	0.18945	0.677832	0.643	TENT2/DHX36/TARDBP/ANGEL2	4
GO_BP_m1	GO:1904951	positive regulation of establishment of protein localization	24/837	437/18493	0.190548	0.677832	0.643	DNM1L/RASGRP1/CCT8/GLMN/UBE2J2/CNST/DHX36/RUFY3/TARDBP/ALOX15B/FYN/PTPN22/GATA3/SFN/GPI/KCNB1/MAPK3/BMP6/ZIC1/ZFAND1/SEC16B/PDCD5/EDEM1/C2CD5	24
GO_BP_m1	GO:0030330	DNA damage response, signal transduction by p53 class mediator	7/837	104/18493	0.191689	0.677832	0.643	CDKN1B/PYHIN1/SIRT1/SFN/ATM/CNOT4/PSMD10	7
GO_BP_m1	GO:0032411	positive regulation of transporter activity	7/837	104/18493	0.191689	0.677832	0.643	AKAP9/DNM2/DRD4/STK39/ATP1B1/ABCB1/PKD2	7
GO_BP_m1	GO:0045185	maintenance of protein location	7/837	104/18493	0.191689	0.677832	0.643	PKD2/VPS13C/GOPC/PSMD10/SPAG4/ANKRD13C/G3BP2	7
GO_BP_m1	GO:0090150	establishment of protein localization to membrane	18/837	317/18493	0.191933	0.677832	0.643	CNST/MACF1/FYN/GOLGA4/SFN/KCNB1/ATP1B1/AGK/GOPC/RPS3/RPS5/RPS24/RPS27/SRP9/MAIP1/PEX3/PDCD5/C2CD5	18
GO_BP_m1	GO:0006813	potassium ion transport	14/837	238/18493	0.192106	0.677832	0.643	KCNK7/AKAP9/DLG1/DNM2/KCNH4/STK39/BIN1/KCNB1/ATP1B1/PKD2/SLC12A9/REST/TSC1/KCNH7	14
GO_BP_m1	GO:0007249	I-kappaB kinase/NF-kappaB signaling	15/837	258/18493	0.19351	0.677832	0.643	TRIM13/ZMYND11/NEK6/IRAK1BP1/DHX36/NLRC3/ESR1/SIRT1/FYN/IKBKB/GOLT1B/ZDHHC13/RORA/UBE2I/APOL3	15
GO_BP_m1	GO:1903706	regulation of hemopoiesis	23/837	418/18493	0.194184	0.677832	0.643	RASGRP1/N4BP2L2/CLPTM1/DHX36/IKZF3/GATA3/TNRC6A/IL15/JAK3/NFATC2/NFE2/CNOT4/ZBTB7B/PRKCQ/METTL3/SFRP1/SOS1/C1QC/WDR61/HIST1H3I/ZC3H8/RUNX3/PGLYRP1	23
GO_BP_m1	GO:0044262	cellular carbohydrate metabolic process	16/837	278/18493	0.194488	0.677832	0.643	CLK2/SIRT1/GK5/GALK2/IL6ST/B3GNT8/PFKFB4/PGD/ENOSF1/INPP5E/RORA/RPE/SLC5A3/STK40/DYRK2/PPP1R3E	16
GO_BP_m1	GO:2001242	regulation of intrinsic apoptotic signaling pathway	10/837	161/18493	0.194508	0.677832	0.643	DNM1L/ENO1/SIRT1/RRN3/USP47/RPS3/FIGNL1/SFPQ/PRKRA/MAPK8IP1	10
GO_BP_m1	GO:0000712	resolution of meiotic recombination intermediates	2/837	18/18493	0.194809	0.677832	0.643	ERCC4/FANCM	2
GO_BP_m1	GO:0006704	glucocorticoid biosynthetic process	2/837	18/18493	0.194809	0.677832	0.643	HSD11B2/REST	2
GO_BP_m1	GO:0015693	magnesium ion transport	2/837	18/18493	0.194809	0.677832	0.643	SLC41A1/ZDHHC13	2
GO_BP_m1	GO:0032026	response to magnesium ion	2/837	18/18493	0.194809	0.677832	0.643	SLC41A1/BMP6	2
GO_BP_m1	GO:0032816	positive regulation of natural killer cell activation	2/837	18/18493	0.194809	0.677832	0.643	RASGRP1/IL15	2
GO_BP_m1	GO:0044110	growth involved in symbiotic interaction	2/837	18/18493	0.194809	0.677832	0.643	OSBP/PGLYRP1	2
GO_BP_m1	GO:0044116	growth of symbiont involved in interaction with host	2/837	18/18493	0.194809	0.677832	0.643	OSBP/PGLYRP1	2
GO_BP_m1	GO:0060252	positive regulation of glial cell proliferation	2/837	18/18493	0.194809	0.677832	0.643	UFL1/PRKCH	2
GO_BP_m1	GO:0070242	thymocyte apoptotic process	2/837	18/18493	0.194809	0.677832	0.643	JAK3/ZC3H8	2
GO_BP_m1	GO:1900151	regulation of nuclear-transcribed mRNA catabolic process, deadenylation-dependent decay	2/837	18/18493	0.194809	0.677832	0.643	DHX36/TNRC6A	2
GO_BP_m1	GO:1900153	positive regulation of nuclear-transcribed mRNA catabolic process, deadenylation-dependent decay	2/837	18/18493	0.194809	0.677832	0.643	DHX36/TNRC6A	2
GO_BP_m1	GO:1903392	negative regulation of adherens junction organization	2/837	18/18493	0.194809	0.677832	0.643	CLASP2/ACVRL1	2
GO_BP_m1	GO:1905276	regulation of epithelial tube formation	2/837	18/18493	0.194809	0.677832	0.643	GATA3/SFRP1	2
GO_BP_m1	GO:0032868	response to insulin	15/837	259/18493	0.197445	0.677832	0.643	CRY1/WDTC1/SIRT1/ATP6V0A2/HSD11B2/ZBTB7B/PDE3B/PPAT/DENND4C/PRKCQ/RPS6KB1/NUCKS1/SOS1/TSC1/C2CD5	15
GO_BP_m1	GO:0000289	nuclear-transcribed mRNA poly(A) tail shortening	3/837	34/18493	0.198044	0.677832	0.643	TUT4/TNRC6A/CNOT4	3
GO_BP_m1	GO:0015988	energy coupled proton transmembrane transport, against electrochemical gradient	3/837	34/18493	0.198044	0.677832	0.643	ATP6V0A2/COX1/ND4	3
GO_BP_m1	GO:0042462	eye photoreceptor cell development	3/837	34/18493	0.198044	0.677832	0.643	NR2E3/TUG1/TULP1	3
GO_BP_m1	GO:0046627	negative regulation of insulin receptor signaling pathway	3/837	34/18493	0.198044	0.677832	0.643	PRKCQ/RPS6KB1/TSC1	3
GO_BP_m1	GO:0061384	heart trabecula morphogenesis	3/837	34/18493	0.198044	0.677832	0.643	S1PR1/SOS1/SRF	3
GO_BP_m1	GO:0071392	cellular response to estradiol stimulus	3/837	34/18493	0.198044	0.677832	0.643	ESR1/SFRP1/NRIP1	3
GO_BP_m1	GO:0098901	regulation of cardiac muscle cell action potential	3/837	34/18493	0.198044	0.677832	0.643	AKAP9/DLG1/BIN1	3
GO_BP_m1	GO:1900077	negative regulation of cellular response to insulin stimulus	3/837	34/18493	0.198044	0.677832	0.643	PRKCQ/RPS6KB1/TSC1	3
GO_BP_m1	GO:2000352	negative regulation of endothelial cell apoptotic process	3/837	34/18493	0.198044	0.677832	0.643	GATA3/FGF21/KRIT1	3
GO_BP_m1	GO:0016236	macroautophagy	16/837	279/18493	0.198285	0.677832	0.643	TRIM13/LIX1L/SLC38A9/ATG14/SIRT1/ATP6V0A2/SNX5/VPS13C/STX17/ATG2B/PRKAB2/MAPK3/QSOX1/SCOC/TSC1/MTMR3	16
GO_BP_m1	GO:0006213	pyrimidine nucleoside metabolic process	4/837	51/18493	0.198782	0.677832	0.643	DHFR2/AK3/CMPK1/UPB1	4
GO_BP_m1	GO:0045840	positive regulation of mitotic nuclear division	4/837	51/18493	0.198782	0.677832	0.643	SMC5/NUMA1/ANAPC5/SLF2	4
GO_BP_m1	GO:0051496	positive regulation of stress fiber assembly	4/837	51/18493	0.198782	0.677832	0.643	PPM1E/EVL/SFRP1/TSC1	4
GO_BP_m1	GO:0006869	lipid transport	20/837	359/18493	0.198787	0.677832	0.643	ATP8A1/CRY1/TTC39B/DRD4/SIRT1/ABCA5/OSBPL3/PITPNC1/OSBP/LIMA1/ABCB1/CROT/RELCH/RPS6KB1/SCP2/ARV1/BMP6/VPS51/APOL5/APOL3	20
GO_BP_m1	GO:0006639	acylglycerol metabolic process	8/837	124/18493	0.199816	0.677832	0.643	ATG14/DDHD2/SIRT1/GK5/FGF21/PLIN5/LIPF/DGKE	8
GO_BP_m1	GO:1901657	glycosyl compound metabolic process	9/837	143/18493	0.200172	0.677832	0.643	GIMAP7/DLG1/DHFR2/OARD1/AK3/CMPK1/UPB1/PPAT/CBR4	9
GO_BP_m1	GO:2001056	positive regulation of cysteine-type endopeptidase activity	9/837	143/18493	0.200172	0.677832	0.643	PDCD6/SIRT1/FYN/CIDEB/CYCS/REST/RPS3/PDCD5/CASP8AP2	9
GO_BP_m1	GO:0016072	rRNA metabolic process	14/837	240/18493	0.200319	0.677832	0.643	SPIN1/EXOSC8/SLFN13/SIRT1/UTP25/GTF3C2/EXOSC1/FCF1/HEATR1/THUMPD1/RPS24/RPS27/NIFK/GTF3C3	14
GO_BP_m1	GO:1900407	regulation of cellular response to oxidative stress	6/837	87/18493	0.200943	0.677832	0.643	SIRT1/FUT8/FYN/SFPQ/TSC1/WNT1	6
GO_BP_m1	GO:0043279	response to alkaloid	7/837	106/18493	0.204396	0.677832	0.643	TMED10/DHX15/DNM2/DRD4/GPI/TACR3/PPP1R1B	7
GO_BP_m1	GO:0006475	internal protein amino acid acetylation	10/837	163/18493	0.204659	0.677832	0.643	JADE2/SIRT1/KAT6B/ZNF451/GATA3/POLE3/PHF10/MAPK3/MEAF6/NAA40	10
GO_BP_m1	GO:0030307	positive regulation of cell growth	10/837	163/18493	0.204659	0.677832	0.643	RUFY3/MACF1/GOLGA4/SFN/HIST1H1B/USP47/CDKN2AIP/PSMD10/SFRP1/SRF	10
GO_BP_m1	GO:0018205	peptidyl-lysine modification	20/837	361/18493	0.205558	0.677832	0.643	HMG20A/ESCO1/UHRF2/JADE2/SIRT1/SUZ12/KAT6B/RWDD3/ZNF451/GATA3/HIST1H1B/POLE3/BCOR/PHF10/MAPK3/MEAF6/UBE2I/NAA40/SETD6/WDR61	20
GO_BP_m1	GO:0019827	stem cell population maintenance	9/837	144/18493	0.205632	0.677832	0.643	EIF4E/ZC3H13/TUT4/METTL3/METTL14/SFRP1/SETD6/LBH/MED14	9
GO_BP_m1	GO:0006638	neutral lipid metabolic process	8/837	125/18493	0.205698	0.677832	0.643	ATG14/DDHD2/SIRT1/GK5/FGF21/PLIN5/LIPF/DGKE	8
GO_BP_m1	GO:0045930	negative regulation of mitotic cell cycle	16/837	281/18493	0.205984	0.677832	0.643	CDKN1B/DLG1/FBXO5/SFN/GEN1/ATM/CNOT4/PKD2/USP47/ZWILCH/RBL1/RINT1/WEE1/ZNF207/ANGEL2/BUB3	16
GO_BP_m1	GO:0000727	double-strand break repair via break-induced replication	1/837	5/18493	0.206744	0.677832	0.643	CDC7	1
GO_BP_m1	GO:0000738	DNA catabolic process, exonucleolytic	1/837	5/18493	0.206744	0.677832	0.643	GEN1	1
GO_BP_m1	GO:0000965	mitochondrial RNA 3'-end processing	1/837	5/18493	0.206744	0.677832	0.643	TRNT1	1
GO_BP_m1	GO:0002325	natural killer cell differentiation involved in immune response	1/837	5/18493	0.206744	0.677832	0.643	PGLYRP1	1
GO_BP_m1	GO:0002329	pre-B cell differentiation	1/837	5/18493	0.206744	0.677832	0.643	ATM	1
GO_BP_m1	GO:0002568	somatic diversification of T cell receptor genes	1/837	5/18493	0.206744	0.677832	0.643	BCL11B	1
GO_BP_m1	GO:0002681	somatic recombination of T cell receptor gene segments	1/837	5/18493	0.206744	0.677832	0.643	BCL11B	1
GO_BP_m1	GO:0003241	growth involved in heart morphogenesis	1/837	5/18493	0.206744	0.677832	0.643	S1PR1	1
GO_BP_m1	GO:0003373	dynamin family protein polymerization involved in membrane fission	1/837	5/18493	0.206744	0.677832	0.643	DNM1L	1
GO_BP_m1	GO:0003374	dynamin family protein polymerization involved in mitochondrial fission	1/837	5/18493	0.206744	0.677832	0.643	DNM1L	1
GO_BP_m1	GO:0006003	fructose 2,6-bisphosphate metabolic process	1/837	5/18493	0.206744	0.677832	0.643	PFKFB4	1
GO_BP_m1	GO:0006172	ADP biosynthetic process	1/837	5/18493	0.206744	0.677832	0.643	AK3	1
GO_BP_m1	GO:0006398	mRNA 3'-end processing by stem-loop binding and cleavage	1/837	5/18493	0.206744	0.677832	0.643	LSM11	1
GO_BP_m1	GO:0006844	acyl carnitine transport	1/837	5/18493	0.206744	0.677832	0.643	SLC25A45	1
GO_BP_m1	GO:0006848	pyruvate transport	1/837	5/18493	0.206744	0.677832	0.643	MPC1	1
GO_BP_m1	GO:0009256	10-formyltetrahydrofolate metabolic process	1/837	5/18493	0.206744	0.677832	0.643	MTHFD1	1
GO_BP_m1	GO:0009438	methylglyoxal metabolic process	1/837	5/18493	0.206744	0.677832	0.643	GPI	1
GO_BP_m1	GO:0010040	response to iron(II) ion	1/837	5/18493	0.206744	0.677832	0.643	IREB2	1
GO_BP_m1	GO:0031119	tRNA pseudouridine synthesis	1/837	5/18493	0.206744	0.677832	0.643	PUS1	1
GO_BP_m1	GO:0031944	negative regulation of glucocorticoid metabolic process	1/837	5/18493	0.206744	0.677832	0.643	REST	1
GO_BP_m1	GO:0031947	negative regulation of glucocorticoid biosynthetic process	1/837	5/18493	0.206744	0.677832	0.643	REST	1
GO_BP_m1	GO:0031999	negative regulation of fatty acid beta-oxidation	1/837	5/18493	0.206744	0.677832	0.643	PLIN5	1
GO_BP_m1	GO:0032077	positive regulation of deoxyribonuclease activity	1/837	5/18493	0.206744	0.677832	0.643	RPS3	1
GO_BP_m1	GO:0032197	transposition, RNA-mediated	1/837	5/18493	0.206744	0.677832	0.643	TUT4	1
GO_BP_m1	GO:0032379	positive regulation of intracellular lipid transport	1/837	5/18493	0.206744	0.677832	0.643	SCP2	1
GO_BP_m1	GO:0032382	positive regulation of intracellular sterol transport	1/837	5/18493	0.206744	0.677832	0.643	SCP2	1
GO_BP_m1	GO:0032385	positive regulation of intracellular cholesterol transport	1/837	5/18493	0.206744	0.677832	0.643	SCP2	1
GO_BP_m1	GO:0032596	protein transport into membrane raft	1/837	5/18493	0.206744	0.677832	0.643	ATP1B1	1
GO_BP_m1	GO:0032826	regulation of natural killer cell differentiation involved in immune response	1/837	5/18493	0.206744	0.677832	0.643	PGLYRP1	1
GO_BP_m1	GO:0033153	T cell receptor V(D)J recombination	1/837	5/18493	0.206744	0.677832	0.643	BCL11B	1
GO_BP_m1	GO:0033227	dsRNA transport	1/837	5/18493	0.206744	0.677832	0.643	SIDT1	1
GO_BP_m1	GO:0033578	protein glycosylation in Golgi	1/837	5/18493	0.206744	0.677832	0.643	FUT8	1
GO_BP_m1	GO:0035509	negative regulation of myosin-light-chain-phosphatase activity	1/837	5/18493	0.206744	0.677832	0.643	IKBKB	1
GO_BP_m1	GO:0035511	oxidative DNA demethylation	1/837	5/18493	0.206744	0.677832	0.643	FTO	1
GO_BP_m1	GO:0035617	stress granule disassembly	1/837	5/18493	0.206744	0.677832	0.643	ZFAND1	1
GO_BP_m1	GO:0035694	mitochondrial protein catabolic process	1/837	5/18493	0.206744	0.677832	0.643	YME1L1	1
GO_BP_m1	GO:0035977	protein deglycosylation involved in glycoprotein catabolic process	1/837	5/18493	0.206744	0.677832	0.643	EDEM1	1
GO_BP_m1	GO:0036091	positive regulation of transcription from RNA polymerase II promoter in response to oxidative stress	1/837	5/18493	0.206744	0.677832	0.643	CHD6	1
GO_BP_m1	GO:0036466	synaptic vesicle recycling via endosome	1/837	5/18493	0.206744	0.677832	0.643	DNM1L	1
GO_BP_m1	GO:0042148	strand invasion	1/837	5/18493	0.206744	0.677832	0.643	XRCC2	1
GO_BP_m1	GO:0044107	cellular alcohol metabolic process	1/837	5/18493	0.206744	0.677832	0.643	CYP2R1	1
GO_BP_m1	GO:0044108	cellular alcohol biosynthetic process	1/837	5/18493	0.206744	0.677832	0.643	CYP2R1	1
GO_BP_m1	GO:0045040	protein import into mitochondrial outer membrane	1/837	5/18493	0.206744	0.677832	0.643	PDCD5	1
GO_BP_m1	GO:0045053	protein retention in Golgi apparatus	1/837	5/18493	0.206744	0.677832	0.643	VPS13C	1
GO_BP_m1	GO:0045112	integrin biosynthetic process	1/837	5/18493	0.206744	0.677832	0.643	TMEFF2	1
GO_BP_m1	GO:0045345	positive regulation of MHC class I biosynthetic process	1/837	5/18493	0.206744	0.677832	0.643	NLRC5	1
GO_BP_m1	GO:0045990	carbon catabolite regulation of transcription	1/837	5/18493	0.206744	0.677832	0.643	SRF	1
GO_BP_m1	GO:0045991	carbon catabolite activation of transcription	1/837	5/18493	0.206744	0.677832	0.643	SRF	1
GO_BP_m1	GO:0046015	regulation of transcription by glucose	1/837	5/18493	0.206744	0.677832	0.643	SRF	1
GO_BP_m1	GO:0048006	antigen processing and presentation, endogenous lipid antigen via MHC class Ib	1/837	5/18493	0.206744	0.677832	0.643	CD1B	1
GO_BP_m1	GO:0048790	maintenance of presynaptic active zone structure	1/837	5/18493	0.206744	0.677832	0.643	PCLO	1
GO_BP_m1	GO:0051097	negative regulation of helicase activity	1/837	5/18493	0.206744	0.677832	0.643	SIRT1	1
GO_BP_m1	GO:0051121	hepoxilin metabolic process	1/837	5/18493	0.206744	0.677832	0.643	ALOX15B	1
GO_BP_m1	GO:0051122	hepoxilin biosynthetic process	1/837	5/18493	0.206744	0.677832	0.643	ALOX15B	1
GO_BP_m1	GO:0051140	regulation of NK T cell proliferation	1/837	5/18493	0.206744	0.677832	0.643	ZBTB7B	1
GO_BP_m1	GO:0051599	response to hydrostatic pressure	1/837	5/18493	0.206744	0.677832	0.643	PKD2	1
GO_BP_m1	GO:0060023	soft palate development	1/837	5/18493	0.206744	0.677832	0.643	TSHZ1	1
GO_BP_m1	GO:0060374	mast cell differentiation	1/837	5/18493	0.206744	0.677832	0.643	GATA3	1
GO_BP_m1	GO:0060633	negative regulation of transcription initiation from RNA polymerase II promoter	1/837	5/18493	0.206744	0.677832	0.643	ZNF451	1
GO_BP_m1	GO:0060751	branch elongation involved in mammary gland duct branching	1/837	5/18493	0.206744	0.677832	0.643	ESR1	1
GO_BP_m1	GO:0070245	positive regulation of thymocyte apoptotic process	1/837	5/18493	0.206744	0.677832	0.643	ZC3H8	1
GO_BP_m1	GO:0071038	nuclear polyadenylation-dependent tRNA catabolic process	1/837	5/18493	0.206744	0.677832	0.643	EXOSC8	1
GO_BP_m1	GO:0071504	cellular response to heparin	1/837	5/18493	0.206744	0.677832	0.643	SFRP1	1
GO_BP_m1	GO:0072103	glomerulus vasculature morphogenesis	1/837	5/18493	0.206744	0.677832	0.643	TCF21	1
GO_BP_m1	GO:0072104	glomerular capillary formation	1/837	5/18493	0.206744	0.677832	0.643	TCF21	1
GO_BP_m1	GO:0072162	metanephric mesenchymal cell differentiation	1/837	5/18493	0.206744	0.677832	0.643	TCF21	1
GO_BP_m1	GO:0072179	nephric duct formation	1/837	5/18493	0.206744	0.677832	0.643	GATA3	1
GO_BP_m1	GO:0072236	metanephric loop of Henle development	1/837	5/18493	0.206744	0.677832	0.643	PKD2	1
GO_BP_m1	GO:0090032	negative regulation of steroid hormone biosynthetic process	1/837	5/18493	0.206744	0.677832	0.643	REST	1
GO_BP_m1	GO:0090080	positive regulation of MAPKKK cascade by fibroblast growth factor receptor signaling pathway	1/837	5/18493	0.206744	0.677832	0.643	FGF21	1
GO_BP_m1	GO:0090188	negative regulation of pancreatic juice secretion	1/837	5/18493	0.206744	0.677832	0.643	STK39	1
GO_BP_m1	GO:0090241	negative regulation of histone H4 acetylation	1/837	5/18493	0.206744	0.677832	0.643	SIRT1	1
GO_BP_m1	GO:0090245	axis elongation involved in somitogenesis	1/837	5/18493	0.206744	0.677832	0.643	SFRP1	1
GO_BP_m1	GO:0097187	dentinogenesis	1/837	5/18493	0.206744	0.677832	0.643	FAM20C	1
GO_BP_m1	GO:0097411	hypoxia-inducible factor-1alpha signaling pathway	1/837	5/18493	0.206744	0.677832	0.643	RWDD3	1
GO_BP_m1	GO:0097466	ubiquitin-dependent glycoprotein ERAD pathway	1/837	5/18493	0.206744	0.677832	0.643	EDEM1	1
GO_BP_m1	GO:0099547	regulation of translation at synapse, modulating synaptic transmission	1/837	5/18493	0.206744	0.677832	0.643	EIF4E	1
GO_BP_m1	GO:0110011	regulation of basement membrane organization	1/837	5/18493	0.206744	0.677832	0.643	CLASP2	1
GO_BP_m1	GO:0110096	cellular response to aldehyde	1/837	5/18493	0.206744	0.677832	0.643	ADH5	1
GO_BP_m1	GO:0140243	regulation of translation at synapse	1/837	5/18493	0.206744	0.677832	0.643	EIF4E	1
GO_BP_m1	GO:1900028	negative regulation of ruffle assembly	1/837	5/18493	0.206744	0.677832	0.643	EVL	1
GO_BP_m1	GO:1900226	negative regulation of NLRP3 inflammasome complex assembly	1/837	5/18493	0.206744	0.677832	0.643	NLRC3	1
GO_BP_m1	GO:1900454	positive regulation of long-term synaptic depression	1/837	5/18493	0.206744	0.677832	0.643	KCNB1	1
GO_BP_m1	GO:1901228	positive regulation of transcription from RNA polymerase II promoter involved in heart development	1/837	5/18493	0.206744	0.677832	0.643	SRF	1
GO_BP_m1	GO:1901475	pyruvate transmembrane transport	1/837	5/18493	0.206744	0.677832	0.643	MPC1	1
GO_BP_m1	GO:1901628	positive regulation of postsynaptic membrane organization	1/837	5/18493	0.206744	0.677832	0.643	LRP4	1
GO_BP_m1	GO:1901723	negative regulation of cell proliferation involved in kidney development	1/837	5/18493	0.206744	0.677832	0.643	GATA3	1
GO_BP_m1	GO:1902035	positive regulation of hematopoietic stem cell proliferation	1/837	5/18493	0.206744	0.677832	0.643	N4BP2L2	1
GO_BP_m1	GO:1902525	regulation of protein monoubiquitination	1/837	5/18493	0.206744	0.677832	0.643	PDCD6	1
GO_BP_m1	GO:1903297	regulation of hypoxia-induced intrinsic apoptotic signaling pathway	1/837	5/18493	0.206744	0.677832	0.643	ENO1	1
GO_BP_m1	GO:1903298	negative regulation of hypoxia-induced intrinsic apoptotic signaling pathway	1/837	5/18493	0.206744	0.677832	0.643	ENO1	1
GO_BP_m1	GO:1903333	negative regulation of protein folding	1/837	5/18493	0.206744	0.677832	0.643	PDCD5	1
GO_BP_m1	GO:1903347	negative regulation of bicellular tight junction assembly	1/837	5/18493	0.206744	0.677832	0.643	IKBKB	1
GO_BP_m1	GO:1903626	positive regulation of DNA catabolic process	1/837	5/18493	0.206744	0.677832	0.643	ATM	1
GO_BP_m1	GO:1903760	regulation of voltage-gated potassium channel activity involved in ventricular cardiac muscle cell action potential repolarization	1/837	5/18493	0.206744	0.677832	0.643	DLG1	1
GO_BP_m1	GO:1903911	positive regulation of receptor clustering	1/837	5/18493	0.206744	0.677832	0.643	LRP4	1
GO_BP_m1	GO:1903936	cellular response to sodium arsenite	1/837	5/18493	0.206744	0.677832	0.643	HNRNPA1	1
GO_BP_m1	GO:1904179	positive regulation of adipose tissue development	1/837	5/18493	0.206744	0.677832	0.643	SIRT1	1
GO_BP_m1	GO:1904259	regulation of basement membrane assembly involved in embryonic body morphogenesis	1/837	5/18493	0.206744	0.677832	0.643	CLASP2	1
GO_BP_m1	GO:1904261	positive regulation of basement membrane assembly involved in embryonic body morphogenesis	1/837	5/18493	0.206744	0.677832	0.643	CLASP2	1
GO_BP_m1	GO:1904382	mannose trimming involved in glycoprotein ERAD pathway	1/837	5/18493	0.206744	0.677832	0.643	EDEM1	1
GO_BP_m1	GO:1904398	positive regulation of neuromuscular junction development	1/837	5/18493	0.206744	0.677832	0.643	LRP4	1
GO_BP_m1	GO:1904428	negative regulation of tubulin deacetylation	1/837	5/18493	0.206744	0.677832	0.643	BEX4	1
GO_BP_m1	GO:1904688	regulation of cytoplasmic translational initiation	1/837	5/18493	0.206744	0.677832	0.643	METTL3	1
GO_BP_m1	GO:1904778	positive regulation of protein localization to cell cortex	1/837	5/18493	0.206744	0.677832	0.643	NUMA1	1
GO_BP_m1	GO:1904956	regulation of midbrain dopaminergic neuron differentiation	1/837	5/18493	0.206744	0.677832	0.643	SFRP1	1
GO_BP_m1	GO:1904970	brush border assembly	1/837	5/18493	0.206744	0.677832	0.643	MYO7B	1
GO_BP_m1	GO:1905832	positive regulation of spindle assembly	1/837	5/18493	0.206744	0.677832	0.643	NUMA1	1
GO_BP_m1	GO:1990481	mRNA pseudouridine synthesis	1/837	5/18493	0.206744	0.677832	0.643	PUS1	1
GO_BP_m1	GO:1990511	piRNA biosynthetic process	1/837	5/18493	0.206744	0.677832	0.643	BTBD18	1
GO_BP_m1	GO:2000370	positive regulation of clathrin-dependent endocytosis	1/837	5/18493	0.206744	0.677832	0.643	DNM2	1
GO_BP_m1	GO:2000481	positive regulation of cAMP-dependent protein kinase activity	1/837	5/18493	0.206744	0.677832	0.643	SIRT1	1
GO_BP_m1	GO:2000583	regulation of platelet-derived growth factor receptor-alpha signaling pathway	1/837	5/18493	0.206744	0.677832	0.643	CBLB	1
GO_BP_m1	GO:2000609	regulation of thyroid hormone generation	1/837	5/18493	0.206744	0.677832	0.643	GATA3	1
GO_BP_m1	GO:2000671	regulation of motor neuron apoptotic process	1/837	5/18493	0.206744	0.677832	0.643	KCNB1	1
GO_BP_m1	GO:2001197	basement membrane assembly involved in embryonic body morphogenesis	1/837	5/18493	0.206744	0.677832	0.643	CLASP2	1
GO_BP_m1	GO:2001234	negative regulation of apoptotic signaling pathway	13/837	222/18493	0.207447	0.677832	0.643	ZMYND11/ENO1/SIRT1/FYN/MPV17L/ARRB2/RRN3/USP47/PSMD10/RPS6KB1/FIGNL1/RNF34/MAPK8IP1	13
GO_BP_m1	GO:0001776	leukocyte homeostasis	6/837	88/18493	0.20807	0.677832	0.643	JAK3/MTHFD1/DOCK10/SOS1/ZC3H8/GPR174	6
GO_BP_m1	GO:0031341	regulation of cell killing	6/837	88/18493	0.20807	0.677832	0.643	RASGRP1/SH2D1A/ARRB2/PGLYRP1/CD1B/NCR1	6
GO_BP_m1	GO:0034333	adherens junction assembly	6/837	88/18493	0.20807	0.677832	0.643	CLASP2/MACF1/LIMS1/SFRP1/TSC1/ACVRL1	6
GO_BP_m1	GO:0021879	forebrain neuron differentiation	4/837	52/18493	0.208249	0.677832	0.643	DLX5/OTP/FEZF2/BCL11B	4
GO_BP_m1	GO:0032720	negative regulation of tumor necrosis factor production	4/837	52/18493	0.208249	0.677832	0.643	NLRC3/PTPN22/GPR18/ARRB2	4
GO_BP_m1	GO:0042073	intraciliary transport	4/837	52/18493	0.208249	0.677832	0.643	ICK/KIFAP3/DYNC2LI1/HSPB11	4
GO_BP_m1	GO:0042220	response to cocaine	4/837	52/18493	0.208249	0.677832	0.643	DNM2/DRD4/TACR3/PPP1R1B	4
GO_BP_m1	GO:0051055	negative regulation of lipid biosynthetic process	4/837	52/18493	0.208249	0.677832	0.643	WDTC1/SIRT1/REST/ORMDL1	4
GO_BP_m1	GO:0097366	response to bronchodilator	4/837	52/18493	0.208249	0.677832	0.643	DNM2/DRD4/MTR/PPP1R1B	4
GO_BP_m1	GO:0000266	mitochondrial fission	3/837	35/18493	0.209864	0.677832	0.643	DNM1L/DDHD2/DDHD1	3
GO_BP_m1	GO:0000291	nuclear-transcribed mRNA catabolic process, exonucleolytic	3/837	35/18493	0.209864	0.677832	0.643	EXOSC8/EXOSC1/WDR61	3
GO_BP_m1	GO:0006298	mismatch repair	3/837	35/18493	0.209864	0.677832	0.643	MLH3/PMS2P1/PMS2P3	3
GO_BP_m1	GO:0033280	response to vitamin D	3/837	35/18493	0.209864	0.677832	0.643	ALPL/IL15/SFRP1	3
GO_BP_m1	GO:0045777	positive regulation of blood pressure	3/837	35/18493	0.209864	0.677832	0.643	ADH5/HSD11B2/TACR3	3
GO_BP_m1	GO:0051452	intracellular pH reduction	3/837	35/18493	0.209864	0.677832	0.643	ATP6V0A2/RAB39A/CCDC115	3
GO_BP_m1	GO:0060969	negative regulation of gene silencing	3/837	35/18493	0.209864	0.677832	0.643	ESR1/ATAD2/HIST1H1B	3
GO_BP_m1	GO:0010256	endomembrane system organization	22/837	403/18493	0.210793	0.677832	0.643	AKAP9/NEK6/TMED2/TMED10/TMEM170A/DNM2/GOLGA8A/CLASP2/TARDBP/TMEFF2/BIN1/LMAN1/SNX9/STX17/MAPK3/PLSCR2/PARP11/RINT1/ARV1/SPAG4/COG3/SEC16B	22
GO_BP_m1	GO:0006275	regulation of DNA replication	7/837	107/18493	0.210867	0.677832	0.643	ESCO1/ZBTB38/FBXO5/NUCKS1/TERF1/CDC7/ACVRL1	7
GO_BP_m1	GO:0071156	regulation of cell cycle arrest	7/837	107/18493	0.210867	0.677832	0.643	CDKN1B/UHRF2/BIN1/SFN/ATM/CNOT4/PKD2	7
GO_BP_m1	GO:0019362	pyridine nucleotide metabolic process	9/837	145/18493	0.211152	0.677832	0.643	NADK2/ENO1/GPD1L/NNT/GPI/MPC1/PFKFB4/PGD/RPE	9
GO_BP_m1	GO:0046496	nicotinamide nucleotide metabolic process	9/837	145/18493	0.211152	0.677832	0.643	NADK2/ENO1/GPD1L/NNT/GPI/MPC1/PFKFB4/PGD/RPE	9
GO_BP_m1	GO:0002029	desensitization of G protein-coupled receptor signaling pathway	2/837	19/18493	0.211593	0.677832	0.643	DNM2/ARRB2	2
GO_BP_m1	GO:0002313	mature B cell differentiation involved in immune response	2/837	19/18493	0.211593	0.677832	0.643	DOCK10/ITM2A	2
GO_BP_m1	GO:0002320	lymphoid progenitor cell differentiation	2/837	19/18493	0.211593	0.677832	0.643	GATA3/SOS1	2
GO_BP_m1	GO:0006534	cysteine metabolic process	2/837	19/18493	0.211593	0.677832	0.643	MPST/MTHFD1	2
GO_BP_m1	GO:0006907	pinocytosis	2/837	19/18493	0.211593	0.677832	0.643	DNM2/SNX5	2
GO_BP_m1	GO:0009083	branched-chain amino acid catabolic process	2/837	19/18493	0.211593	0.677832	0.643	HIBADH/PPM1K	2
GO_BP_m1	GO:0016075	rRNA catabolic process	2/837	19/18493	0.211593	0.677832	0.643	EXOSC8/SLFN13	2
GO_BP_m1	GO:0022401	negative adaptation of signaling pathway	2/837	19/18493	0.211593	0.677832	0.643	DNM2/ARRB2	2
GO_BP_m1	GO:0034389	lipid droplet organization	2/837	19/18493	0.211593	0.677832	0.643	DDHD2/PLIN5	2
GO_BP_m1	GO:0045076	regulation of interleukin-2 biosynthetic process	2/837	19/18493	0.211593	0.677832	0.643	GLMN/PRKCQ	2
GO_BP_m1	GO:0045717	negative regulation of fatty acid biosynthetic process	2/837	19/18493	0.211593	0.677832	0.643	WDTC1/SIRT1	2
GO_BP_m1	GO:0048148	behavioral response to cocaine	2/837	19/18493	0.211593	0.677832	0.643	DRD4/PPP1R1B	2
GO_BP_m1	GO:0060438	trachea development	2/837	19/18493	0.211593	0.677832	0.643	MAPK3/SRF	2
GO_BP_m1	GO:0061003	positive regulation of dendritic spine morphogenesis	2/837	19/18493	0.211593	0.677832	0.643	DNM1L/DHX36	2
GO_BP_m1	GO:0070734	histone H3-K27 methylation	2/837	19/18493	0.211593	0.677832	0.643	SUZ12/GATA3	2
GO_BP_m1	GO:0070875	positive regulation of glycogen metabolic process	2/837	19/18493	0.211593	0.677832	0.643	DYRK2/PPP1R3E	2
GO_BP_m1	GO:0071731	response to nitric oxide	2/837	19/18493	0.211593	0.677832	0.643	DNM2/MTR	2
GO_BP_m1	GO:0072074	kidney mesenchyme development	2/837	19/18493	0.211593	0.677832	0.643	PKD2/TCF21	2
GO_BP_m1	GO:0090201	negative regulation of release of cytochrome c from mitochondria	2/837	19/18493	0.211593	0.677832	0.643	ARRB2/PSMD10	2
GO_BP_m1	GO:0090208	positive regulation of triglyceride metabolic process	2/837	19/18493	0.211593	0.677832	0.643	FGF21/PLIN5	2
GO_BP_m1	GO:0098911	regulation of ventricular cardiac muscle cell action potential	2/837	19/18493	0.211593	0.677832	0.643	DLG1/BIN1	2
GO_BP_m1	GO:1902170	cellular response to reactive nitrogen species	2/837	19/18493	0.211593	0.677832	0.643	DNM2/MTR	2
GO_BP_m1	GO:1903204	negative regulation of oxidative stress-induced neuron death	2/837	19/18493	0.211593	0.677832	0.643	TSC1/WNT1	2
GO_BP_m1	GO:1905331	negative regulation of morphogenesis of an epithelium	2/837	19/18493	0.211593	0.677832	0.643	CLASP2/GATA3	2
GO_BP_m1	GO:2000757	negative regulation of peptidyl-lysine acetylation	2/837	19/18493	0.211593	0.677832	0.643	SIRT1/ZNF451	2
GO_BP_m1	GO:2000831	regulation of steroid hormone secretion	2/837	19/18493	0.211593	0.677832	0.643	CRY1/BMP6	2
GO_BP_m1	GO:0050866	negative regulation of cell activation	11/837	184/18493	0.212814	0.681372	0.646359	GLMN/DLG1/PTPN22/JAK3/ATM/ZBTB7B/LAX1/SFRP1/ZC3H8/RUNX3/PGLYRP1	11
GO_BP_m1	GO:0010506	regulation of autophagy	17/837	303/18493	0.213791	0.683847	0.648706	DNM1L/TRIM13/SLC38A9/ERCC4/SIRT1/ATP6V0A2/MFSD8/PTPN22/SNX5/ATM/VPS13C/MAPK3/QSOX1/SCOC/MTMR9/TSC1/MTMR3	17
GO_BP_m1	GO:0070661	leukocyte proliferation	16/837	283/18493	0.213818	0.683847	0.648706	GLMN/DLG1/IKZF3/FYN/PTPN22/IL6ST/IL15/JAK3/ATM/NFATC2/ZBTB7B/PRKCQ/RPS3/SATB1/SOS1/MAPK8IP1	16
GO_BP_m1	GO:0001843	neural tube closure	6/837	89/18493	0.215285	0.687426	0.652101	TMED2/GLMN/MTHFD1/PRKACB/SFRP1/TSC1	6
GO_BP_m1	GO:0045132	meiotic chromosome segregation	6/837	89/18493	0.215285	0.687426	0.652101	SMC2/CENPC/ERCC4/MLH3/FANCM/TERF1	6
GO_BP_m1	GO:1990542	mitochondrial transmembrane transport	6/837	89/18493	0.215285	0.687426	0.652101	ATP6/ATP5F1C/MPC1/SLC25A36/AGK/MAIP1	6
GO_BP_m1	GO:0033673	negative regulation of kinase activity	14/837	244/18493	0.217214	0.692601	0.65701	CDKN1B/SOCS4/PPM1E/SIRT1/IBTK/PTPN22/SFN/TRIB2/CDK5RAP1/LAX1/SFRP1/PPP1R1B/CBLB/MAPK8IP1	14
GO_BP_m1	GO:1903322	positive regulation of protein modification by small protein conjugation or removal	8/837	127/18493	0.217662	0.692601	0.65701	PDCD6/RWDD3/PTPN22/FBXO4/ARRB2/PSMD10/UBE2I/MASTL	8
GO_BP_m1	GO:0006376	mRNA splice site selection	4/837	53/18493	0.217842	0.692601	0.65701	KHDC4/LUC7L2/LUC7L3/LUC7L	4
GO_BP_m1	GO:0007131	reciprocal meiotic recombination	4/837	53/18493	0.217842	0.692601	0.65701	ERCC4/MLH3/ATM/FANCM	4
GO_BP_m1	GO:0032663	regulation of interleukin-2 production	4/837	53/18493	0.217842	0.692601	0.65701	GLMN/GATA3/PRKCQ/RPS3	4
GO_BP_m1	GO:0035065	regulation of histone acetylation	4/837	53/18493	0.217842	0.692601	0.65701	SIRT1/ZNF451/GATA3/MAPK3	4
GO_BP_m1	GO:0035825	homologous recombination	4/837	53/18493	0.217842	0.692601	0.65701	ERCC4/MLH3/ATM/FANCM	4
GO_BP_m1	GO:0070830	bicellular tight junction assembly	4/837	53/18493	0.217842	0.692601	0.65701	DLG1/IKBKB/PRKCH/SRF	4
GO_BP_m1	GO:1903312	negative regulation of mRNA metabolic process	5/837	71/18493	0.218175	0.693289	0.657663	RNPS1/TARDBP/HNRNPA2B1/SRSF7/ANGEL2	5
GO_BP_m1	GO:1902105	regulation of leukocyte differentiation	15/837	265/18493	0.221821	0.693918	0.65826	RASGRP1/CLPTM1/IKZF3/GATA3/IL15/JAK3/NFATC2/ZBTB7B/METTL3/SFRP1/SOS1/C1QC/ZC3H8/RUNX3/PGLYRP1	15
GO_BP_m1	GO:0001662	behavioral fear response	3/837	36/18493	0.221835	0.693918	0.65826	DRD4/EIF4E/RPS6KB1	3
GO_BP_m1	GO:0002209	behavioral defense response	3/837	36/18493	0.221835	0.693918	0.65826	DRD4/EIF4E/RPS6KB1	3
GO_BP_m1	GO:0010591	regulation of lamellipodium assembly	3/837	36/18493	0.221835	0.693918	0.65826	DNM2/SSH3/WNT1	3
GO_BP_m1	GO:0010742	macrophage derived foam cell differentiation	3/837	36/18493	0.221835	0.693918	0.65826	ABCA5/ALOX15B/PRKCH	3
GO_BP_m1	GO:0016180	snRNA processing	3/837	36/18493	0.221835	0.693918	0.65826	EXOSC8/INTS10/USB1	3
GO_BP_m1	GO:0032350	regulation of hormone metabolic process	3/837	36/18493	0.221835	0.693918	0.65826	GATA3/REST/BMP6	3
GO_BP_m1	GO:0040036	regulation of fibroblast growth factor receptor signaling pathway	3/837	36/18493	0.221835	0.693918	0.65826	GATA3/FAM20C/FGFBP1	3
GO_BP_m1	GO:0051973	positive regulation of telomerase activity	3/837	36/18493	0.221835	0.693918	0.65826	HNRNPA2B1/PRKCQ/MAPK3	3
GO_BP_m1	GO:0070232	regulation of T cell apoptotic process	3/837	36/18493	0.221835	0.693918	0.65826	JAK3/PRKCQ/ZC3H8	3
GO_BP_m1	GO:0090077	foam cell differentiation	3/837	36/18493	0.221835	0.693918	0.65826	ABCA5/ALOX15B/PRKCH	3
GO_BP_m1	GO:0090313	regulation of protein targeting to membrane	3/837	36/18493	0.221835	0.693918	0.65826	FYN/KCNB1/C2CD5	3
GO_BP_m1	GO:0097352	autophagosome maturation	3/837	36/18493	0.221835	0.693918	0.65826	LIX1L/ATG14/STX17	3
GO_BP_m1	GO:1903580	positive regulation of ATP metabolic process	3/837	36/18493	0.221835	0.693918	0.65826	ENO1/COX2/PFKFB4	3
GO_BP_m1	GO:0098727	maintenance of cell number	9/837	147/18493	0.222366	0.693918	0.65826	EIF4E/ZC3H13/TUT4/METTL3/METTL14/SFRP1/SETD6/LBH/MED14	9
GO_BP_m1	GO:2000058	regulation of ubiquitin-dependent protein catabolic process	9/837	147/18493	0.222366	0.693918	0.65826	GLMN/SOCS4/PYHIN1/UFL1/RNF19A/TRIB2/DET1/PSMD10/WNT1	9
GO_BP_m1	GO:0030004	cellular monovalent inorganic cation homeostasis	6/837	90/18493	0.222585	0.693918	0.65826	ATP6V0A2/ATP1B1/RAB39A/MAPK3/SLC4A9/CCDC115	6
GO_BP_m1	GO:0048145	regulation of fibroblast proliferation	6/837	90/18493	0.222585	0.693918	0.65826	NLRC3/ESR1/FBXO4/NDUFS4/SFRP1/WNT1	6
GO_BP_m1	GO:0060606	tube closure	6/837	90/18493	0.222585	0.693918	0.65826	TMED2/GLMN/MTHFD1/PRKACB/SFRP1/TSC1	6
GO_BP_m1	GO:1901379	regulation of potassium ion transmembrane transport	6/837	90/18493	0.222585	0.693918	0.65826	AKAP9/DLG1/DNM2/STK39/BIN1/ATP1B1	6
GO_BP_m1	GO:0060359	response to ammonium ion	8/837	128/18493	0.22374	0.693918	0.65826	ADSS/DNM2/DRD4/GABRB2/GPI/MAPK3/TACR3/PPP1R1B	8
GO_BP_m1	GO:0072001	renal system development	16/837	286/18493	0.225814	0.693918	0.65826	TMED10/DLG1/GATA3/LRP4/MPST/HSPB11/PKD2/PPAT/SFRP1/SIM1/BMP6/TCF21/TSC1/WNT1/PTCD2/GLIS2	16
GO_BP_m1	GO:0090068	positive regulation of cell cycle process	16/837	286/18493	0.225814	0.693918	0.65826	CDKN1B/UHRF2/LSM11/SMC5/FBXO5/SFN/GEN1/ATM/CNOT4/NUMA1/ANAPC5/PKD2/SLF2/SFPQ/SMARCD3/CDC7	16
GO_BP_m1	GO:0030641	regulation of cellular pH	5/837	72/18493	0.22647	0.693918	0.65826	ATP6V0A2/RAB39A/MAPK3/SLC4A9/CCDC115	5
GO_BP_m1	GO:0001933	negative regulation of protein phosphorylation	22/837	408/18493	0.227456	0.693918	0.65826	CDKN1B/ZMYND11/SOCS4/DLG1/PPM1E/ATG14/GPD1L/SIRT1/TARDBP/NNT/IBTK/PTPN22/SFN/TRIB2/ARRB2/CDK5RAP1/LAX1/PSMD10/SFRP1/PPP1R1B/CBLB/MAPK8IP1	22
GO_BP_m1	GO:0006336	DNA replication-independent nucleosome assembly	4/837	54/18493	0.227551	0.693918	0.65826	CENPC/POLE3/MIS18BP1/RBBP4	4
GO_BP_m1	GO:0019320	hexose catabolic process	4/837	54/18493	0.227551	0.693918	0.65826	ENO1/FUT8/GALK2/GPI	4
GO_BP_m1	GO:0098900	regulation of action potential	4/837	54/18493	0.227551	0.693918	0.65826	AKAP9/DLG1/BIN1/KCNB1	4
GO_BP_m1	GO:0120192	tight junction assembly	4/837	54/18493	0.227551	0.693918	0.65826	DLG1/IKBKB/PRKCH/SRF	4
GO_BP_m1	GO:1903556	negative regulation of tumor necrosis factor superfamily cytokine production	4/837	54/18493	0.227551	0.693918	0.65826	NLRC3/PTPN22/GPR18/ARRB2	4
GO_BP_m1	GO:0071453	cellular response to oxygen levels	11/837	187/18493	0.227787	0.693918	0.65826	DNM1L/ENO1/SIRT1/ATP6V0A2/RWDD3/IREB2/HP1BP3/RORA/SFRP1/TSC1/CCDC115	11
GO_BP_m1	GO:0000423	mitophagy	2/837	20/18493	0.228509	0.693918	0.65826	ATG14/VPS13C	2
GO_BP_m1	GO:0003215	cardiac right ventricle morphogenesis	2/837	20/18493	0.228509	0.693918	0.65826	GATA3/SMARCD3	2
GO_BP_m1	GO:0007035	vacuolar acidification	2/837	20/18493	0.228509	0.693918	0.65826	ATP6V0A2/CCDC115	2
GO_BP_m1	GO:0010592	positive regulation of lamellipodium assembly	2/837	20/18493	0.228509	0.693918	0.65826	DNM2/WNT1	2
GO_BP_m1	GO:0010869	regulation of receptor biosynthetic process	2/837	20/18493	0.228509	0.693918	0.65826	FGF21/ANKRD13C	2
GO_BP_m1	GO:0031061	negative regulation of histone methylation	2/837	20/18493	0.228509	0.693918	0.65826	SIRT1/BCOR	2
GO_BP_m1	GO:0031936	negative regulation of chromatin silencing	2/837	20/18493	0.228509	0.693918	0.65826	ATAD2/HIST1H1B	2
GO_BP_m1	GO:0032211	negative regulation of telomere maintenance via telomerase	2/837	20/18493	0.228509	0.693918	0.65826	HNRNPA1/TERF1	2
GO_BP_m1	GO:0042053	regulation of dopamine metabolic process	2/837	20/18493	0.228509	0.693918	0.65826	DRD4/TACR3	2
GO_BP_m1	GO:0042069	regulation of catecholamine metabolic process	2/837	20/18493	0.228509	0.693918	0.65826	DRD4/TACR3	2
GO_BP_m1	GO:0042474	middle ear morphogenesis	2/837	20/18493	0.228509	0.693918	0.65826	TSHZ1/PRKRA	2
GO_BP_m1	GO:0046655	folic acid metabolic process	2/837	20/18493	0.228509	0.693918	0.65826	DHFR2/MTHFD1	2
GO_BP_m1	GO:0046716	muscle cell cellular homeostasis	2/837	20/18493	0.228509	0.693918	0.65826	CFL2/SRF	2
GO_BP_m1	GO:0046794	transport of virus	2/837	20/18493	0.228509	0.693918	0.65826	XPO1/NMT2	2
GO_BP_m1	GO:0051195	negative regulation of cofactor metabolic process	2/837	20/18493	0.228509	0.693918	0.65826	FYN/MPV17L	2
GO_BP_m1	GO:0071305	cellular response to vitamin D	2/837	20/18493	0.228509	0.693918	0.65826	IL15/SFRP1	2
GO_BP_m1	GO:0098780	response to mitochondrial depolarisation	2/837	20/18493	0.228509	0.693918	0.65826	ATG14/VPS13C	2
GO_BP_m1	GO:1902914	regulation of protein polyubiquitination	2/837	20/18493	0.228509	0.693918	0.65826	PTPN22/FBXO4	2
GO_BP_m1	GO:2000316	regulation of T-helper 17 type immune response	2/837	20/18493	0.228509	0.693918	0.65826	ZBTB7B/PRKCQ	2
GO_BP_m1	GO:2000810	regulation of bicellular tight junction assembly	2/837	20/18493	0.228509	0.693918	0.65826	IKBKB/PRKCH	2
GO_BP_m1	GO:0016569	covalent chromatin modification	25/837	470/18493	0.229324	0.693918	0.65826	USP16/JADE2/SIRT1/SUZ12/KAT6B/ZNF451/GATA3/HIST1H1B/ATM/ZBTB7B/POLE3/BCOR/PHF10/MAPK3/SMARCAD1/RBBP4/REST/SATB1/SFPQ/MEAF6/NAA40/HDAC11/SETD6/WDR61/PAXBP1	25
GO_BP_m1	GO:0046777	protein autophosphorylation	13/837	227/18493	0.229961	0.693918	0.65826	NEK6/CLK1/CLK2/UHMK1/MARK2/FYN/STK39/ITK/ATM/TRPM7/MAPK3/ROS1/TXK	13
GO_BP_m1	GO:0046634	regulation of alpha-beta T cell activation	6/837	91/18493	0.229965	0.693918	0.65826	GATA3/JAK3/ZBTB7B/PRKCQ/RUNX3/MAPK8IP1	6
GO_BP_m1	GO:0048144	fibroblast proliferation	6/837	91/18493	0.229965	0.693918	0.65826	NLRC3/ESR1/FBXO4/NDUFS4/SFRP1/WNT1	6
GO_BP_m1	GO:0034968	histone lysine methylation	7/837	110/18493	0.23072	0.693918	0.65826	SIRT1/SUZ12/GATA3/HIST1H1B/BCOR/SETD6/WDR61	7
GO_BP_m1	GO:0006101	citrate metabolic process	3/837	37/18493	0.233938	0.693918	0.65826	NNT/IREB2/SUCLA2	3
GO_BP_m1	GO:0006778	porphyrin-containing compound metabolic process	3/837	37/18493	0.233938	0.693918	0.65826	IREB2/SLC11A2/SUCLA2	3
GO_BP_m1	GO:0009225	nucleotide-sugar metabolic process	3/837	37/18493	0.233938	0.693918	0.65826	GNPDA2/SLC35D1/FUT8	3
GO_BP_m1	GO:0045851	pH reduction	3/837	37/18493	0.233938	0.693918	0.65826	ATP6V0A2/RAB39A/CCDC115	3
GO_BP_m1	GO:0046636	negative regulation of alpha-beta T cell activation	3/837	37/18493	0.233938	0.693918	0.65826	JAK3/ZBTB7B/RUNX3	3
GO_BP_m1	GO:0050435	amyloid-beta metabolic process	3/837	37/18493	0.233938	0.693918	0.65826	TMED10/BIN1/GSAP	3
GO_BP_m1	GO:0090207	regulation of triglyceride metabolic process	3/837	37/18493	0.233938	0.693918	0.65826	ATG14/FGF21/PLIN5	3
GO_BP_m1	GO:2000648	positive regulation of stem cell proliferation	3/837	37/18493	0.233938	0.693918	0.65826	N4BP2L2/OTP/SMARCD3	3
GO_BP_m1	GO:0009266	response to temperature stimulus	12/837	208/18493	0.234011	0.693918	0.65826	PDCD6/DHX36/EIF2B1/SIRT1/HSF2/ARRB2/COX2/ATM/MAPK3/RBM3/RPS6KB1/RNF34	12
GO_BP_m1	GO:0045995	regulation of embryonic development	8/837	130/18493	0.236079	0.693918	0.65826	DHX36/CLASP2/GATA3/UTP25/PRKACB/SFRP1/FAM129B/WNT1	8
GO_BP_m1	GO:0032922	circadian regulation of gene expression	4/837	55/18493	0.237367	0.693918	0.65826	CRY1/SIRT1/RORA/NRIP1	4
GO_BP_m1	GO:0034724	DNA replication-independent nucleosome organization	4/837	55/18493	0.237367	0.693918	0.65826	CENPC/POLE3/MIS18BP1/RBBP4	4
GO_BP_m1	GO:0051898	negative regulation of protein kinase B signaling	4/837	55/18493	0.237367	0.693918	0.65826	PDCD6/DLG1/SIRT1/ARRB2	4
GO_BP_m1	GO:1900408	negative regulation of cellular response to oxidative stress	4/837	55/18493	0.237367	0.693918	0.65826	SIRT1/FYN/TSC1/WNT1	4
GO_BP_m1	GO:1903202	negative regulation of oxidative stress-induced cell death	4/837	55/18493	0.237367	0.693918	0.65826	SIRT1/FYN/TSC1/WNT1	4
GO_BP_m1	GO:2000242	negative regulation of reproductive process	4/837	55/18493	0.237367	0.693918	0.65826	CDKN1B/FBXO5/PRKACB/RAD1	4
GO_BP_m1	GO:0043200	response to amino acid	7/837	111/18493	0.237474	0.693918	0.65826	SLC38A9/UBR1/UFL1/FYN/FGF21/IREB2/RPS6KB1	7
GO_BP_m1	GO:0031032	actomyosin structure organization	11/837	189/18493	0.237994	0.693918	0.65826	CFL2/S1PR1/PPM1E/CLASP2/TMEFF2/EVL/TRPM7/SFRP1/SRF/TNNT2/TSC1	11
GO_BP_m1	GO:0034599	cellular response to oxidative stress	16/837	289/18493	0.238091	0.693918	0.65826	DNM2/SIRT1/FUT8/FYN/ERCC6L2/MTR/PKD2/CYCS/MAPK3/RPS3/SFPQ/TSC1/WNT1/PYROXD1/CHD6/PRKRA	16
GO_BP_m1	GO:0016051	carbohydrate biosynthetic process	12/837	209/18493	0.238887	0.693918	0.65826	CLK2/CRY1/ENO1/FUT8/GPI/B3GNT8/MGAT2/PGD/ST3GAL2/ST3GAL4/DYRK2/PPP1R3E	12
GO_BP_m1	GO:0043281	regulation of cysteine-type endopeptidase activity involved in apoptotic process	12/837	209/18493	0.238887	0.693918	0.65826	PDCD6/SIRT1/SFN/GPI/ARRB2/CYCS/USP47/REST/RPS3/RNF34/PDCD5/CASP8AP2	12
GO_BP_m1	GO:0072524	pyridine-containing compound metabolic process	9/837	150/18493	0.239598	0.693918	0.65826	NADK2/ENO1/GPD1L/NNT/GPI/MPC1/PFKFB4/PGD/RPE	9
GO_BP_m1	GO:1903707	negative regulation of hemopoiesis	9/837	150/18493	0.239598	0.693918	0.65826	N4BP2L2/JAK3/ZBTB7B/SFRP1/C1QC/WDR61/ZC3H8/RUNX3/PGLYRP1	9
GO_BP_m1	GO:1902749	regulation of cell cycle G2/M phase transition	10/837	170/18493	0.24184	0.693918	0.65826	AKAP9/CNTRL/FBXO5/ATM/USP47/RINT1/SMARCD3/CDC7/ABRAXAS1/OFD1	10
GO_BP_m1	GO:2001235	positive regulation of apoptotic signaling pathway	10/837	170/18493	0.24184	0.693918	0.65826	DNM1L/MLLT11/SIRT1/CIDEB/SFN/RPS3/SFPQ/SFRP1/PRKRA/PDCD5	10
GO_BP_m1	GO:0000414	regulation of histone H3-K36 methylation	1/837	6/18493	0.242656	0.693918	0.65826	BCOR	1
GO_BP_m1	GO:0000972	transcription-dependent tethering of RNA polymerase II gene DNA at nuclear periphery	1/837	6/18493	0.242656	0.693918	0.65826	NUP107	1
GO_BP_m1	GO:0002372	myeloid dendritic cell cytokine production	1/837	6/18493	0.242656	0.693918	0.65826	DHX36	1
GO_BP_m1	GO:0002583	regulation of antigen processing and presentation of peptide antigen	1/837	6/18493	0.242656	0.693918	0.65826	TAPBPL	1
GO_BP_m1	GO:0002733	regulation of myeloid dendritic cell cytokine production	1/837	6/18493	0.242656	0.693918	0.65826	DHX36	1
GO_BP_m1	GO:0002735	positive regulation of myeloid dendritic cell cytokine production	1/837	6/18493	0.242656	0.693918	0.65826	DHX36	1
GO_BP_m1	GO:0003402	planar cell polarity pathway involved in axis elongation	1/837	6/18493	0.242656	0.693918	0.65826	SFRP1	1
GO_BP_m1	GO:0006104	succinyl-CoA metabolic process	1/837	6/18493	0.242656	0.693918	0.65826	SUCLA2	1
GO_BP_m1	GO:0006167	AMP biosynthetic process	1/837	6/18493	0.242656	0.693918	0.65826	ADSS	1
GO_BP_m1	GO:0006207	'de novo' pyrimidine nucleobase biosynthetic process	1/837	6/18493	0.242656	0.693918	0.65826	CMPK1	1
GO_BP_m1	GO:0006537	glutamate biosynthetic process	1/837	6/18493	0.242656	0.693918	0.65826	GLS	1
GO_BP_m1	GO:0006797	polyphosphate metabolic process	1/837	6/18493	0.242656	0.693918	0.65826	MINPP1	1
GO_BP_m1	GO:0009052	pentose-phosphate shunt, non-oxidative branch	1/837	6/18493	0.242656	0.693918	0.65826	RPE	1
GO_BP_m1	GO:0009136	purine nucleoside diphosphate biosynthetic process	1/837	6/18493	0.242656	0.693918	0.65826	AK3	1
GO_BP_m1	GO:0009146	purine nucleoside triphosphate catabolic process	1/837	6/18493	0.242656	0.693918	0.65826	ITPA	1
GO_BP_m1	GO:0009180	purine ribonucleoside diphosphate biosynthetic process	1/837	6/18493	0.242656	0.693918	0.65826	AK3	1
GO_BP_m1	GO:0009188	ribonucleoside diphosphate biosynthetic process	1/837	6/18493	0.242656	0.693918	0.65826	AK3	1
GO_BP_m1	GO:0010041	response to iron(III) ion	1/837	6/18493	0.242656	0.693918	0.65826	IREB2	1
GO_BP_m1	GO:0010216	maintenance of DNA methylation	1/837	6/18493	0.242656	0.693918	0.65826	UHRF2	1
GO_BP_m1	GO:0010265	SCF complex assembly	1/837	6/18493	0.242656	0.693918	0.65826	CAND1	1
GO_BP_m1	GO:0010571	positive regulation of nuclear cell cycle DNA replication	1/837	6/18493	0.242656	0.693918	0.65826	CDC7	1
GO_BP_m1	GO:0010637	negative regulation of mitochondrial fusion	1/837	6/18493	0.242656	0.693918	0.65826	DNM1L	1
GO_BP_m1	GO:0010756	positive regulation of plasminogen activation	1/837	6/18493	0.242656	0.693918	0.65826	ENO1	1
GO_BP_m1	GO:0010807	regulation of synaptic vesicle priming	1/837	6/18493	0.242656	0.693918	0.65826	NAPB	1
GO_BP_m1	GO:0019262	N-acetylneuraminate catabolic process	1/837	6/18493	0.242656	0.693918	0.65826	GNPDA2	1
GO_BP_m1	GO:0019323	pentose catabolic process	1/837	6/18493	0.242656	0.693918	0.65826	RPE	1
GO_BP_m1	GO:0019563	glycerol catabolic process	1/837	6/18493	0.242656	0.693918	0.65826	GK5	1
GO_BP_m1	GO:0019800	peptide cross-linking via chondroitin 4-sulfate glycosaminoglycan	1/837	6/18493	0.242656	0.693918	0.65826	SPOCK2	1
GO_BP_m1	GO:0021523	somatic motor neuron differentiation	1/837	6/18493	0.242656	0.693918	0.65826	LHX4	1
GO_BP_m1	GO:0021853	cerebral cortex GABAergic interneuron migration	1/837	6/18493	0.242656	0.693918	0.65826	FEZF2	1
GO_BP_m1	GO:0022028	tangential migration from the subventricular zone to the olfactory bulb	1/837	6/18493	0.242656	0.693918	0.65826	SRF	1
GO_BP_m1	GO:0030579	ubiquitin-dependent SMAD protein catabolic process	1/837	6/18493	0.242656	0.693918	0.65826	WNT1	1
GO_BP_m1	GO:0032055	negative regulation of translation in response to stress	1/837	6/18493	0.242656	0.693918	0.65826	RBM4	1
GO_BP_m1	GO:0032415	regulation of sodium:proton antiporter activity	1/837	6/18493	0.242656	0.693918	0.65826	DRD4	1
GO_BP_m1	GO:0032687	negative regulation of interferon-alpha production	1/837	6/18493	0.242656	0.693918	0.65826	NLRC3	1
GO_BP_m1	GO:0033292	T-tubule organization	1/837	6/18493	0.242656	0.693918	0.65826	BIN1	1
GO_BP_m1	GO:0033567	DNA replication, Okazaki fragment processing	1/837	6/18493	0.242656	0.693918	0.65826	RNASEH1	1
GO_BP_m1	GO:0034036	purine ribonucleoside bisphosphate biosynthetic process	1/837	6/18493	0.242656	0.693918	0.65826	SLC26A2	1
GO_BP_m1	GO:0035434	copper ion transmembrane transport	1/837	6/18493	0.242656	0.693918	0.65826	SLC11A2	1
GO_BP_m1	GO:0035502	metanephric part of ureteric bud development	1/837	6/18493	0.242656	0.693918	0.65826	PKD2	1
GO_BP_m1	GO:0035701	hematopoietic stem cell migration	1/837	6/18493	0.242656	0.693918	0.65826	BCL11B	1
GO_BP_m1	GO:0035740	CD8-positive, alpha-beta T cell proliferation	1/837	6/18493	0.242656	0.693918	0.65826	MAPK8IP1	1
GO_BP_m1	GO:0035790	platelet-derived growth factor receptor-alpha signaling pathway	1/837	6/18493	0.242656	0.693918	0.65826	CBLB	1
GO_BP_m1	GO:0035900	response to isolation stress	1/837	6/18493	0.242656	0.693918	0.65826	NAPEPLD	1
GO_BP_m1	GO:0035931	mineralocorticoid secretion	1/837	6/18493	0.242656	0.693918	0.65826	BMP6	1
GO_BP_m1	GO:0035932	aldosterone secretion	1/837	6/18493	0.242656	0.693918	0.65826	BMP6	1
GO_BP_m1	GO:0042796	snRNA transcription by RNA polymerase III	1/837	6/18493	0.242656	0.693918	0.65826	ZC3H8	1
GO_BP_m1	GO:0042985	negative regulation of amyloid precursor protein biosynthetic process	1/837	6/18493	0.242656	0.693918	0.65826	ITM2A	1
GO_BP_m1	GO:0044340	canonical Wnt signaling pathway involved in regulation of cell proliferation	1/837	6/18493	0.242656	0.693918	0.65826	SFRP1	1
GO_BP_m1	GO:0045046	protein import into peroxisome membrane	1/837	6/18493	0.242656	0.693918	0.65826	PEX3	1
GO_BP_m1	GO:0045341	MHC class I biosynthetic process	1/837	6/18493	0.242656	0.693918	0.65826	NLRC5	1
GO_BP_m1	GO:0045343	regulation of MHC class I biosynthetic process	1/837	6/18493	0.242656	0.693918	0.65826	NLRC5	1
GO_BP_m1	GO:0048631	regulation of skeletal muscle tissue growth	1/837	6/18493	0.242656	0.693918	0.65826	RPS6KB1	1
GO_BP_m1	GO:0050428	3'-phosphoadenosine 5'-phosphosulfate biosynthetic process	1/837	6/18493	0.242656	0.693918	0.65826	SLC26A2	1
[truncated: 29,073 more rows]
