# Supplementary material for: SCD leads to the development and progression of acute myocardial infarction through the AMPK signaling pathway
Source: BMC Cardiovasc Disord. 2021 Apr 20;21:197. doi: 10.1186/s12872-021-02011-8 (PMC8059031; doi:10.1186/s12872-021-02011-8)
Supplement: Supplementary file 3 — Additional file 3: Table S3. NcRNA pivot that regulates module genes. [file 12872_2021_2011_MOESM3_ESM.xlsx]

## Sheet: ALL
ncRNA pivot that regulates module genes
module	pivot	moduleLinks	Pvalue
m1	miR-16-5p	135	9.88098e-14
m1	miR-374a-5p	137	0
m1	miR-374b-5p	135	0
m1	miR-186-5p	167	0
m1	miR-424-5p	122	5.86198e-14
m1	miR-335-5p	122	8.02808e-06
m1	miR-195-5p	120	8.42659e-14
m1	miR-497-5p	113	6.93097e-11
m1	miR-27a-3p	99	1.9458e-08
m1	miR-223-3p	56	2.75733e-07
m1	miR-873-5p	59	8.45711e-06
m1	miR-1297	89	3.25628e-11
m1	miR-9-5p	100	4.53063e-10
m1	miR-300	139	0
m1	miR-381-3p	133	0
m1	miR-4458	45	0.00166493
m1	miR-302c-3p	110	2.06613e-13
m1	miR-98-5p	104	1.07987e-10
m1	miR-143-3p	68	1.66721e-07
m1	let-7e-5p	90	4.30781e-05
m1	miR-26a-5p	103	4.01457e-13
m1	let-7d-5p	90	2.81401e-06
m1	miR-485-5p	66	2.63877e-05
m1	miR-520b	93	5.54536e-09
m1	let-7f-5p	90	3.99465e-09
m1	miR-193b-3p	65	2.53338e-07
m1	miR-26b-5p	146	4.72944e-12
m1	miR-139-5p	72	2.89232e-09
m1	miR-373-5p	21	0.00120285
m1	miR-432-5p	50	8.22374e-06
m1	miR-4282	22	1.94507e-06
m1	let-7i-5p	93	1.99244e-07
m1	let-7a-5p	92	1.64709e-06
m1	miR-129-5p	128	5.21805e-15
m1	miR-198	23	1.14765e-05
m1	miR-4500	62	2.17312e-07
m1	miR-6499-3p	27	0.000160116
m1	miR-3927-3p	12	0.00141493
m1	miR-449a	91	4.94916e-09
m1	miR-182-5p	86	4.95514e-09
m1	miR-518f-5p	18	0.00239209
m1	miR-323b-5p	39	0.00418058
m1	miR-371a-5p	69	9.29635e-09
m1	miR-6838-5p	19	0.00575879
m1	miR-204-5p	64	0.000178837
m1	miR-15a-5p	115	8.36771e-11
m1	miR-15b-5p	118	5.71515e-10
m1	miR-324-5p	33	0.00113771
m1	miR-544a	84	2.91169e-11
m1	miR-1-3p	89	1.53862e-10
m1	miR-543	97	3.50564e-11
m1	miR-23b-3p	123	2.44249e-15
m1	miR-30a-5p	140	0
m1	miR-206	85	1.81569e-10
m1	miR-33a-5p	88	2.15383e-13
m1	miR-320b	82	2.22691e-07
m1	miR-30c-5p	125	3.66374e-15
m1	miR-494-3p	114	2.17604e-14
m1	let-7g-5p	86	5.11872e-07
m1	miR-301a-3p	108	3.48551e-11
m1	miR-320a	93	3.66922e-06
m1	miR-376b-3p	77	5.9952e-15
m1	miR-410-3p	117	4.56746e-13
m1	miR-222-3p	98	5.44009e-15
m1	miR-454-3p	101	1.11849e-10
m1	miR-361-5p	73	4.04403e-10
m1	miR-30b-5p	135	0
m1	miR-217	79	1.8738e-11
m1	miR-486-5p	38	4.75174e-05
m1	miR-200c-3p	120	0
m1	miR-33b-5p	72	2.13413e-11
m1	miR-183-5p	74	1.63192e-07
m1	miR-214-3p	60	0.00484312
m1	miR-219a-5p	38	6.12498e-06
m1	miR-96-5p	68	1.33187e-05
m1	miR-383-5p	61	1.59426e-06
m1	miR-376a-3p	62	4.91907e-10
m1	miR-202-3p	103	2.20379e-12
m1	miR-548c-3p	25	0.000442604
m1	miR-19b-3p	123	1.11022e-16
m1	miR-221-3p	98	1.02141e-14
m1	miR-613	71	3.2616e-10
m1	miR-548j-3p	14	0.0086998
m1	miR-3619-5p	24	0.00773867
m1	miR-548ar-3p	11	0.00100645
m1	miR-340-5p	172	0
m1	miR-1271-5p	66	3.10992e-08
m1	miR-144-3p	121	8.32667e-15
m1	miR-101-3p	103	1.61227e-12
m1	miR-302b-3p	104	4.63896e-12
m1	miR-135b-5p	58	2.61543e-05
m1	miR-34a-5p	100	1.5183e-09
m1	miR-376c-3p	77	2.23341e-11
m1	miR-19a-3p	114	1.1624e-12
m1	miR-302d-3p	98	3.44538e-09
m1	miR-154-5p	49	0.00014564
m1	miR-495-3p	146	0
m1	miR-520c-3p	106	2.66875e-12
m1	miR-339-5p	38	0.000586503
m1	miR-423-3p	23	0.00825053
m1	miR-372-3p	96	8.10482e-10
m1	miR-132-3p	70	1.73762e-06
m1	miR-200b-3p	121	0
m1	miR-150-5p	56	0.000158113
m1	miR-496	63	5.22161e-10
m1	miR-103a-3p	116	2.59237e-13
m1	miR-377-3p	94	6.12843e-14
m1	miR-520e	105	1.14075e-12
m1	miR-18b-5p	57	0.000167617
m1	miR-382-5p	81	1.47301e-09
m1	miR-212-3p	52	0.00215081
m1	miR-448	93	4.40368e-10
m1	miR-499a-5p	83	1.33227e-15
m1	miR-520a-3p	96	4.60646e-11
m1	miR-107	117	1.28786e-14
m1	MALAT1	115	1.82199e-06
m1	miR-488-3p	78	4.92389e-10
m1	miR-421	96	1.00364e-13
m1	miR-6893-5p	24	0.000392896
m1	miR-30c-2-3p	23	0.000341847
m1	miR-3135b	18	0.000588981
m1	miR-1827	30	8.63957e-05
m1	miR-6808-5p	21	0.00283201
m1	miR-3929	18	0.00855141
m1	miR-4768-3p	24	0.000415385
m1	miR-6780a-5p	23	0.00138217
m1	miR-4649-3p	19	0.00309826
m1	miR-143-5p	16	0.00307975
m1	miR-7158-3p	14	9.46687e-06
m1	miR-122-5p	66	0.000589874
m1	miR-18a-5p	69	5.11358e-06
m1	miR-542-3p	52	1.23205e-05
m1	miR-106b-5p	128	1.00522e-10
m1	miR-128-3p	81	3.38002e-05
m1	miR-378a-3p	58	1.07381e-07
m1	miR-190a-5p	73	1.67799e-12
m1	miR-384	48	8.34159e-06
m1	miR-155-5p	122	0
m1	miR-10a-5p	53	7.06729e-07
m1	miR-590-3p	217	0
m1	miR-539-5p	119	2.88658e-15
m1	miR-425-5p	54	4.20955e-07
m1	miR-190b	64	3.31926e-10
m1	miR-876-5p	52	9.95168e-06
m1	miR-4684-5p	11	0.00932343
m1	miR-215-5p	68	2.7645e-11
m1	miR-6895-3p	10	0.0047977
m1	miR-10b-5p	43	2.52283e-05
m1	miR-5699-3p	9	0.00782576
m1	miR-365a-3p	44	3.43533e-06
m1	miR-513c-5p	7	0.00415944
m1	let-7b-5p	112	8.90324e-07
m1	miR-342-3p	47	0.000396123
m1	miR-433-3p	67	3.58378e-11
m1	miR-208a-3p	36	3.76798e-07
m1	miR-4262	59	2.79156e-09
m1	miR-181c-5p	115	3.33067e-16
m1	miR-145-5p	60	2.87468e-05
m1	miR-23a-3p	123	6.66134e-16
m1	miR-17-5p	134	4.28211e-11
m1	miR-20a-5p	120	2.38696e-08
m1	miR-429	111	1.11022e-16
m1	miR-93-5p	137	4.93894e-12
m1	miR-141-3p	93	6.67244e-13
m1	miR-30a-3p	33	0.00127519
m1	miR-142-3p	66	5.22654e-07
m1	miR-196a-5p	60	1.60005e-05
m1	miR-4295	55	6.24426e-06
m1	miR-92b-3p	95	7.27196e-13
m1	miR-301b-3p	101	3.17126e-10
m1	miR-615-3p	39	0.00418058
m1	miR-302a-3p	113	4.00568e-13
m1	miR-130b-3p	95	1.92818e-07
m1	miR-138-5p	45	0.000136587
m1	miR-526b-3p	47	1.70498e-07
m1	miR-7-5p	82	3.27596e-09
m1	miR-185-5p	59	0.00295334
m1	miR-362-3p	62	3.12063e-05
m1	miR-25-3p	105	7.90479e-13
m1	miR-1277-5p	35	3.75545e-06
m1	miR-146b-5p	66	2.80945e-08
m1	miR-216b-5p	77	1.44773e-13
m1	miR-548bb-3p	15	0.00402639
m1	miR-31-5p	62	6.77927e-05
m1	miR-140-5p	53	1.13112e-05
m1	miR-20b-5p	127	5.17053e-12
m1	miR-200a-3p	78	3.56974e-08
m1	miR-205-5p	78	6.01408e-13
m1	miR-548aa	11	0.00319756
m1	miR-142-5p	15	0.00178696
m1	miR-152-3p	62	0.000854459
m1	miR-181a-5p	128	0
m1	miR-181d-5p	153	0
m1	miR-653-5p	68	4.51275e-10
m1	miR-199b-5p	51	3.32141e-05
m1	miR-148b-3p	66	0.000687625
m1	miR-199a-5p	53	1.28239e-05
m1	miR-130a-3p	98	1.30672e-07
m1	miR-3666	43	0.000375425
m1	miR-203a-3p	127	0
m1	miR-4465	40	4.33922e-05
m1	miR-153-3p	81	3.11973e-14
m1	miR-192-5p	90	0
m1	miR-106a-5p	142	0
m1	miR-411-5p	33	0.00212553
m1	miR-196b-5p	59	9.61451e-07
m1	miR-133b	36	0.00213562
m1	miR-181b-5p	150	0
m1	miR-590-5p	64	3.16521e-08
m1	miR-197-3p	58	4.79132e-08
m1	miR-21-5p	92	1.64313e-14
m1	miR-30d-5p	121	5.10703e-15
m1	miR-520g-3p	32	9.18344e-06
m1	miR-30e-5p	130	0
m1	miR-34c-5p	86	3.42998e-07
m1	miR-320d	86	5.16125e-10
m1	miR-505-3p	59	3.93716e-07
m1	miR-124-3p	108	1.20287e-06
m1	miR-373-3p	114	5.35172e-12
m1	miR-519d-3p	112	5.03044e-10
m1	miR-520f-3p	26	0.000398849
m1	miR-503-5p	70	2.51704e-07
m1	miR-320c	95	8.15348e-13
m1	miR-135a-5p	69	1.40573e-07
m1	miR-34b-5p	36	3.99131e-05
m1	miR-4429	35	0.000157607
m1	miR-552-5p	12	2.11271e-05
m1	miR-4725-5p	11	0.00625436
m1	miR-506-3p	86	5.17807e-08
m1	miR-520h	23	0.00113315
m1	miR-520d-3p	100	3.20864e-09
m1	miR-646	13	0.00919899
m1	miR-519a-3p	31	5.95814e-05
m1	miR-29c-3p	68	1.52928e-05
m1	miR-375	56	1.91116e-06
m1	miR-708-3p	5	0.00726307
m1	miR-211-5p	75	1.4422e-08
m1	miR-599	52	3.79373e-07
m1	miR-338-3p	61	4.18061e-06
m1	miR-302e	92	3.15752e-11
m1	miR-24-3p	79	1.79861e-06
m1	miR-512-3p	45	6.65044e-06
m1	miR-548aq-3p	15	0.00357952
m1	miR-224-5p	76	3.95057e-10
m1	miR-3613-3p	19	0.00926244
m1	miR-450a-5p	21	0.00164813
m1	miR-186-3p	20	0.00578525
m1	miR-510-3p	9	0.00472601
m1	miR-4666a-3p	7	0.00724126
m1	miR-524-3p	23	4.33656e-06
m1	miR-4443	8	0.000794169
m1	miR-134-5p	55	7.16463e-08
m1	miR-208b-3p	28	3.09081e-05
m1	miR-148a-3p	67	8.05312e-06
m1	miR-490-3p	42	2.28581e-06
m1	miR-22-3p	46	0.000409527
m1	miR-5693	18	0.000387955
m1	miR-548at-3p	7	0.00467667
m1	miR-23c	40	0.000284659
m1	miR-137	101	2.22045e-16
m1	miR-32-5p	106	4.44089e-16
m1	let-7c-5p	108	1.62368e-09
m1	miR-379-5p	34	8.00499e-06
m1	miR-100-5p	20	0.00443096
m1	miR-92a-3p	101	7.95085e-08
m1	miR-367-3p	104	6.66134e-16
m1	miR-29a-3p	73	7.40945e-08
m1	miR-296-3p	38	6.32201e-05
m1	miR-27b-3p	117	2.95319e-12
m1	miR-193a-3p	44	5.02882e-07
m1	miR-136-5p	70	2.08685e-09
m1	miR-218-5p	79	4.73323e-06
m1	miR-29b-3p	74	3.98189e-06
m1	miR-363-3p	96	1.66533e-14
m1	miR-370-3p	49	4.58299e-07
m1	miR-329-3p	65	6.20262e-07
m1	miR-6832-5p	11	0.00625436
m1	miR-1303	12	0.00418213
m1	miR-216a-5p	67	1.89866e-09
m1	miR-5011-5p	31	5.95814e-05
m1	miR-4318	7	0.000615704
m1	miR-8061	6	0.00214173
m1	miR-1273f	13	0.00368718
m1	miR-194-5p	62	8.3835e-06
m1	miR-510-5p	22	0.00114138
m1	miR-4782-3p	14	0.00591779
m1	miR-5092	5	0.000774489
m1	miR-210-3p	37	0.00074915
m1	miR-146a-5p	64	3.51034e-08
m1	miR-299-3p	41	8.98975e-05
m1	miR-187-3p	24	0.0011724
m1	miR-1260b	16	0.00202405
m1	FENDRR	139	5.82993e-06
m1	miR-655-3p	8	0.00319883
m1	miR-6736-3p	12	0.00337524
m1	miR-493-5p	29	1.6195e-05
m1	miR-548ah-3p	14	0.00558669
m1	miR-205-3p	9	0.000764883
m1	miR-548aw	13	0.00420733
m1	miR-199b-3p	7	0.00164623
m1	miR-3192-5p	12	0.0058644
m1	miR-324-3p	23	0.00125235
m1	miR-758-3p	42	8.78769e-06
m1	miR-524-5p	13	0.00869924
m1	miR-6741-3p	13	0.00509703
m1	miR-548p	10	0.00442442
m1	miR-30e-3p	25	0.00151298
m1	miR-4770	18	0.00973244
m1	miR-8070	7	0.000874899
m1	miR-4438	16	0.00326226
m1	miR-4454	6	0.0018048
m1	miR-422a	52	4.22033e-07
m1	CRNDE	95	0.000136837
m1	miR-3612	15	0.000878801
m1	miR-1910-3p	20	4.73543e-05
m1	miR-190a-3p	31	0.00011364
m1	miR-3157-5p	10	0.00240685
m1	miR-1247-3p	19	5.15681e-06
m1	miR-4691-3p	7	0.00885698
m1	miR-149-5p	52	0.00250894
m1	miR-1183	11	0.000236287
m1	miR-4695-5p	16	0.000290647
m1	miR-4804-3p	5	0.00310271
m1	miR-8076	6	0.0076654
m1	miR-484	33	0.00859276
m1	miR-28-5p	50	9.40502e-06
m1	miR-548ax	8	0.00105608
m1	miR-6878-5p	10	0.00937902
m1	miR-5692a	17	0.000213016
m1	miR-2054	6	0.0059794
m1	miR-5585-5p	5	0.00622678
m1	miR-330-3p	23	0.00175826
m1	miR-455-5p	38	0.000125091
m1	miR-3926	14	0.00265174
m1	miR-323a-3p	17	0.00175604
m1	miR-191-5p	22	0.00250792
m1	miR-598-3p	4	0.009434
m1	miR-449b-5p	49	0.00044901
m1	RNU1-1	31	6.54695e-06
m1	miR-184	27	0.000901403
m1	miR-452-5p	28	9.27414e-05
m1	miR-6504-3p	18	0.00112341
m1	miR-516b-5p	19	8.96577e-05
m1	miR-497-3p	7	0.00286457
m1	miR-6815-5p	6	0.00397997
m1	miR-1307-3p	15	0.0012658
m1	miR-374c-5p	7	0.00975719
m1	miR-5584-5p	9	0.0051618
m1	miR-548v	8	0.00227434
m1	miR-875-5p	36	4.64764e-05
m1	miR-4698	12	0.00513685
m1	miR-431-5p	46	3.86572e-05
m1	miR-6807-5p	23	0.00022404
m1	miR-6796-3p	7	0.00251031
m1	miR-4495	8	0.00777259
m1	miR-3924	14	0.000887725
m1	miR-4766-3p	5	0.000208853
m1	miR-32-3p	8	0.00648111
m1	miR-4703-5p	7	0.00219071
m1	miR-409-3p	18	0.00143112
m1	miR-512-5p	17	0.00209942
m1	miR-6855-5p	8	0.00535904
m1	miR-4775	17	0.000709811
m1	miR-3118	12	0.00108816
m1	miR-556-5p	10	4.35551e-05
m1	miR-7844-5p	8	0.000360196
m1	miR-383-3p	19	0.00294565
m1	miR-1468-3p	19	1.20524e-05
m1	miR-30b-3p	22	0.0057198
m1	miR-4672	9	0.00612623
m1	miR-4319	29	0.00435147
m1	miR-664b-3p	11	0.000822875
m1	miR-376a-5p	6	0.00397997
m1	miR-507	27	2.87637e-06
m1	miR-877-5p	14	0.00527065
m1	miR-570-5p	7	0.000874899
m1	miR-5694	6	0.0059794
m1	miR-619-5p	20	0.00203958
m1	miR-511-3p	13	0.00972095
m1	miR-7107-5p	11	0.000667948
m1	miR-3668	7	0.000511304
m1	miR-4461	9	0.000332455
m1	miR-8066	9	0.000244444
m1	miR-5680	12	0.00108816
m1	miR-6767-3p	5	0.00726307
m1	miR-7852-3p	7	0.000511304
m1	miR-4430	16	0.00326226
m1	miR-4772-3p	16	0.000915028
m1	miR-504-3p	20	3.99951e-05
m1	miR-3652	17	0.00740827
m1	miR-2682-5p	10	0.000187903
m1	miR-8057	9	0.00914382
m1	miR-33a-3p	15	3.47714e-06
m1	miR-1304-3p	21	0.00113972
m1	miR-606	10	0.000162216
m1	miR-548ao-5p	8	0.000501397
m1	miR-4532	11	0.000538085
m1	miR-3187-3p	13	0.00261131
m1	miR-3170	8	0.00777259
m1	miR-6076	5	0.00841376
m1	miR-6797-3p	6	0.00103047
m1	miR-4433a-3p	13	0.00613159
m1	miR-6823-5p	7	0.00885698
m1	miR-770-5p	7	0.00103323
m1	miR-4265	5	0.00968471
m1	miR-1283	7	0.00251031
m1	miR-548ah-5p	15	0.00629138
m1	miR-6715a-3p	6	0.0076654
m1	miR-6837-3p	7	0.0058547
m1	miR-892a	6	0.000540689
m1	SNORD90	4	0.00406139
m1	XIST	6	0.00343936
m1	MAGI2-AS3	5	0.00254512
m1	FTX	6	0.00214173
m1	SNHG8	3	0.00375586
m1	SNORD111B	6	0.00343936
m1	SNHG16	4	0.00176833
m1	SNORA62	7	0.00103323
m1	OIP5-AS1	4	0.00406139
m1	miR-6727-3p	17	0.00501843
m1	miR-3908	7	0.0052409
m1	miR-5094	5	0.00726307
m1	miR-548ba	6	0.0029553
m1	miR-122-3p	5	0.00622678
m1	miR-5705	3	0.00030545
m1	miR-3591-5p	7	0.00652062
m1	miR-6505-5p	6	0.00458095
m1	miR-26a-1-3p	5	0.00529887
m1	miR-1258	5	0.00165266
m1	miR-6762-3p	5	0.00165266
m1	miR-3606-3p	10	0.00344004
m1	miR-188-3p	9	0.00195977
m1	mir-4684	3	0.00143109
m1	miR-6512-5p	6	0.0029553
m1	RNU5A-8P	3	0.00754597
m1	RNA5SP353	2	0.00536662
m2	miR-1538	4	0.00556885
m2	miR-30d-5p	40	0.00120291
m2	miR-340-5p	47	0.00326812
m2	miR-20a-5p	46	0.00289894
m2	miR-302b-3p	35	0.0032044
m2	miR-302e	31	0.00403351
m2	miR-302c-3p	34	0.0089394
m2	miR-411-5p	17	0.00336861
m2	miR-520c-3p	35	0.00426333
m2	miR-132-3p	32	0.000235927
m2	miR-519d-3p	39	0.00657421
m2	miR-520e	34	0.00494478
m2	miR-499a-5p	23	0.00821149
m2	miR-520a-3p	32	0.00592954
m2	miR-20b-5p	45	0.00158262
m2	miR-1282	3	0.0087304
m2	miR-32-5p	34	0.000893461
m2	miR-124-3p	47	0.000489287
m2	miR-137	35	8.51337e-05
m2	miR-129-5p	41	0.00298036
m2	miR-3662	8	0.00720224
m2	miR-2113	5	0.00890142
m2	miR-374a-5p	47	0.000112746
m2	miR-19a-3p	38	0.00338234
m2	miR-495-3p	49	8.0279e-05
m2	miR-212-3p	25	0.00548867
m2	miR-133a-3p	17	0.00914096
m2	miR-429	38	0.000138952
m2	miR-186-5p	50	0.00210555
m2	miR-421	33	0.000589696
m2	miR-200b-3p	35	0.00066666
m2	miR-653-5p	25	0.00104956
m2	miR-335-5p	52	0.00193461
m2	miR-200c-3p	33	0.00443151
m2	miR-191-5p	12	0.00311672
m2	miR-19b-3p	40	0.000701038
m2	miR-506-3p	33	0.00275232
m2	miR-144-3p	47	1.10677e-05
m2	miR-590-3p	58	0.00292373
m2	miR-181b-5p	40	0.00427595
m2	miR-106b-5p	47	0.00157012
m2	miR-3613-3p	12	0.00157766
m2	miR-17-5p	46	0.00663783
m2	miR-140-5p	22	0.00441821
m2	miR-515-3p	9	0.00587445
m2	miR-5003-3p	5	0.00576727
m2	miR-361-5p	25	0.00406901
m2	miR-382-5p	32	0.000385608
m2	miR-106a-5p	48	0.000341062
m2	miR-135a-5p	26	0.00459156
m2	miR-342-3p	21	0.00742055
m2	miR-153-3p	24	0.00527117
m2	miR-6873-3p	10	0.00489762
m2	miR-8059	3	0.0087304
m2	miR-6821-3p	11	0.000159677
m2	miR-3925-5p	5	0.00576727
m2	miR-4284	14	0.00259056
m2	miR-135b-5p	25	0.00334248
m2	miR-4465	18	0.00250247
m2	miR-6867-5p	10	0.00715035
m2	miR-4735-5p	7	0.00203206
m2	miR-501-5p	11	0.00769675
m2	miR-5096	9	0.00547566
m2	miR-6511a-5p	8	0.00895131
m2	miR-4521	4	0.00462552
m2	miR-6847-3p	6	0.00183435
m2	miR-4769-3p	4	0.00663254
m2	miR-635	4	0.00608526
m2	miR-6738-3p	5	0.0014853
m2	miR-764	10	0.000261251
m2	miR-2278	7	0.000277987
m2	miR-663a	7	0.00240868
m2	mir-4687	3	0.00682019
m2	miR-4449	4	0.00275038
m2	mir-4758	3	0.00518387
m2	mir-1302-2	2	0.000948765
m2	miR-1288-3p	5	0.000554342
m2	miR-2909	4	0.00914522
m2	miR-924	5	0.00299815
m2	miR-4448	5	0.00942881
m2	mir-24-1	3	0.00596845
m2	mir-4774	3	0.00268502
m2	mir-4777	3	0.00179225
m2	mir-4680	3	0.00774044
m2	miR-3188	5	0.00997733
m2	mir-3198-1	3	0.00774044
m2	miR-4754	3	0.00518387
m2	mir-3675	2	0.00633247
m2	mir-4764	3	0.000845524
m2	mir-1245b	2	0.00834373
m2	mir-548h-3	2	0.00633247
m2	SNORA20	4	0.00556885
m2	RNU5B-1	4	0.00663254
m2	SCARNA21	5	0.000626622
m2	RN7SK	5	0.00997733
m2	CLUHP3	4	0.00147645
m2	SNORD49A	4	0.00275038
m2	LOC389641	3	0.00682019
m2	LINC00324	4	0.00419698
m2	SNHG1	4	0.00914522
m2	RNU4-2	4	0.00342191
m2	SNORA21	5	0.00024285
m2	SNORA73B	5	0.000554342
m2	SCARNA5	4	0.00307365
m2	RMRP	4	0.00985778
m2	SNORD83A	4	0.00275038
m2	RHPN1-AS1	3	0.00774044
m2	SNORD28	4	0.00608526
m2	SNORD45B	4	0.00307365
m2	SNORD12B	4	0.00721146
m2	RNU4-1	5	0.000554342
m2	RNU6ATAC	6	0.000322432
m2	SNORA48	4	0.00721146
m2	LOC100130899	2	0.00187502
m2	SCARNA4	4	0.00128349
m2	SNORD58A	4	0.00275038
m2	SCARNA6	4	0.00245119
m2	SNORA40	4	0.00914522
m2	SNORA46	5	0.000488505
m2	SNORA30	5	0.00109863
m2	SNORA71E	4	0.00147645
m2	LOC727710	3	0.0087304
m2	SNORD121A	4	0.00217515
m2	LOC100506844	3	0.0087304
m2	SNORD66	4	0.00721146
m2	SNORD98	3	0.00682019
m2	SNORA27	4	0.00419698
m2	SNORA7A	4	0.00508254
m2	SCARNA20	4	0.00307365
m2	SNORA36C	5	0.000125696
m2	SNORD63	5	0.0014853
m2	SNORA74B	3	0.00682019
m2	LINC00612	3	0.00518387
m2	LINC00276	2	0.00834373
m2	SCARNA10	3	0.0087304
m2	SNORD15A	4	0.00307365
m2	CASC2	3	0.00596845
m2	RNU12	5	0.000988116
m2	FAM66B	2	0.00834373
m2	MLIP-AS1	2	0.00633247
m2	LINC00410	2	0.00308802
m2	TSG1	2	0.00308802
m2	miR-4258	5	0.00890142
m2	SNORD72	4	0.00508254
m2	SNORD27	4	0.00307365
m2	SNORA29	4	0.00307365
m2	SNORA80E	4	0.00419698
m2	OTUD6B-AS1	4	0.00275038
m2	SNORA9	4	0.0084671
m2	SNORA60	4	0.00192131
m2	LINC00339	4	0.00217515
m2	miR-939-5p	8	0.000927329
m2	miR-5189-3p	4	0.00782274
m2	miR-136-3p	3	0.00979115
m2	mir-1-1	2	0.00308802
m2	SNORA22	4	0.00556885
m2	miR-2116-3p	6	0.00294032
m2	miR-3934-5p	7	0.00867489
m2	MB	2	0.00633247
m3	miR-17-5p	51	4.33167e-05
m3	miR-20a-5p	47	0.000209857
m3	miR-93-5p	47	0.000565211
m3	miR-124-3p	41	0.00234945
m3	miR-4465	18	0.000869653
m3	miR-7-5p	28	0.0025257
m3	miR-519d-3p	37	0.00401664
m3	miR-224-5p	25	0.00248629
m3	miR-383-5p	24	0.0014516
m3	miR-20b-5p	40	0.00411308
m3	miR-29c-3p	31	0.000149353
m3	miR-323b-5p	21	0.000608938
m3	miR-23b-3p	34	0.00924618
m3	miR-10a-5p	19	0.00499952
m3	miR-296-3p	18	0.000466103
m3	miR-25-3p	38	5.04667e-05
m3	FENDRR	62	2.37592e-05
m3	CRNDE	44	0.000145955
m3	miR-7110-5p	4	0.00764618
m3	miR-6803-5p	5	0.00129079
m3	TUG1	42	0.00438015
m3	miR-374b-5p	41	0.000476588
m3	miR-34a-5p	33	0.00478946
m3	miR-204-5p	26	0.00608108
m3	miR-520c-3p	31	0.0097855
m3	miR-150-5p	23	0.00524684
m3	miR-432-5p	19	0.0051755
m3	miR-129-5p	37	0.00517724
m3	miR-935	7	0.00020136
m3	miR-645	3	0.00523593
m3	ANCR	28	4.71992e-08
m3	miR-211-5p	28	0.000653142
m3	miR-30d-5p	46	1.56672e-06
m3	let-7d-5p	38	0.00027362
m3	miR-485-5p	36	1.00106e-06
m3	let-7c-5p	42	9.36544e-05
m3	miR-195-5p	35	0.00657023
m3	miR-106b-5p	49	4.94604e-05
m3	miR-214-3p	32	0.000194866
m3	miR-452-3p	9	0.000883927
m3	miR-15b-5p	38	0.00750415
m3	miR-524-5p	8	0.00241358
m3	miR-520d-5p	7	0.00751718
m3	miR-34c-5p	34	0.000590265
m3	miR-330-5p	16	0.00455267
m3	miR-30b-5p	34	0.00823613
m3	miR-183-5p	26	0.00482449
m3	miR-490-3p	17	0.0012429
m3	miR-1271-5p	24	0.00142622
m3	miR-4284	12	0.00800446
m3	miR-6777-3p	5	0.000972387
m3	MALAT1	46	0.000730122
m3	miR-301b-3p	35	0.00109282
m3	miR-335-5p	47	0.00344592
m3	let-7g-5p	32	0.00261156
m3	miR-373-3p	37	0.00174511
m3	miR-296-5p	7	0.000546147
m3	miR-302b-3p	31	0.00765237
m3	miR-302d-3p	40	3.08854e-05
m3	miR-372-3p	31	0.00571283
m3	miR-302a-3p	37	0.000686171
m3	miR-22-3p	23	0.000327735
m3	miR-149-5p	25	0.00173984
m3	miR-223-3p	20	0.00390371
m3	miR-6781-5p	4	0.00194563
m3	miR-6835-5p	3	0.00936704
m3	miR-107	34	0.00440794
m3	miR-6877-5p	3	0.00523593
m3	miR-7704	4	0.000478509
m3	miR-520b	35	0.000383602
m3	miR-29b-3p	31	0.000507784
m3	miR-520e	34	0.00104832
m3	miR-26b-5p	53	0.000103579
m3	miR-8085	8	0.00298439
m3	miR-1226-5p	4	0.00217709
m3	miR-4306	18	1.93109e-05
m3	miR-6888-5p	5	0.00532956
m3	miR-4742-3p	5	0.00313428
m3	miR-30c-5p	35	0.00829809
m3	miR-33b-5p	22	0.00369661
m3	miR-105-5p	8	0.000246842
m3	miR-4762-3p	4	0.00764618
m3	miR-33a-5p	25	0.00602656
m3	miR-519a-3p	15	0.00045038
m3	miR-422a	19	0.00312616
m3	TP53COR1	2	0.00379642
m3	miR-6859-3p	3	0.00594954
m3	miR-4766-5p	5	0.00601436
m3	miR-6818-3p	6	0.00249614
m3	miR-6809-5p	4	0.00474589
m3	miR-514b-5p	4	0.00882385
m3	miR-1178-5p	3	0.00168291
m3	miR-4303	4	0.00945462
m3	miR-6861-5p	3	0.00936704
m3	miR-6074	4	0.00434878
m4	miR-130a-3p	52	2.79426e-10
m4	miR-106a-5p	53	5.41137e-08
m4	miR-374a-5p	61	6.47926e-13
m4	miR-33a-5p	44	4.10494e-12
m4	miR-152-3p	44	4.43539e-11
m4	miR-101-3p	61	0
m4	miR-300	57	1.06359e-13
m4	miR-10a-5p	22	0.000137065
m4	miR-494-3p	49	9.96908e-10
m4	miR-421	32	5.48972e-05
m4	miR-302e	37	1.21534e-06
m4	miR-19a-3p	56	2.79277e-12
m4	miR-302c-3p	45	3.88826e-08
m4	miR-302d-3p	47	5.45997e-09
m4	miR-590-3p	91	0
m4	miR-320a	45	4.40098e-07
m4	miR-520c-3p	44	7.35782e-08
m4	miR-4295	29	6.05731e-07
m4	miR-148a-3p	35	2.99343e-07
m4	miR-410-3p	71	0
m4	miR-124-3p	46	1.52185e-05
m4	miR-200b-3p	59	0
m4	miR-520b	38	6.90706e-06
m4	miR-153-3p	32	1.68776e-07
m4	miR-194-5p	39	1.74286e-10
m4	miR-379-5p	12	0.00700637
m4	miR-504-5p	17	0.000173073
m4	miR-373-3p	55	2.26867e-11
m4	miR-200c-3p	49	2.79978e-11
m4	miR-363-3p	37	2.3865e-07
m4	miR-106b-5p	63	1.1676e-11
m4	miR-520e	48	4.3148e-10
m4	miR-25-3p	41	5.73022e-07
m4	miR-383-5p	21	0.00537032
m4	miR-92a-3p	44	1.96411e-06
m4	miR-448	57	2.22045e-16
m4	miR-367-3p	33	5.09925e-05
m4	miR-520a-3p	40	3.31489e-07
m4	miR-20b-5p	54	1.4788e-08
m4	miR-506-3p	43	1.04287e-08
m4	miR-520d-3p	59	8.88178e-15
m4	miR-599	23	2.38416e-05
m4	miR-4319	20	3.22691e-06
m4	miR-378a-3p	25	1.87133e-05
m4	FENDRR	52	0.00118927
m4	miR-17-5p	79	0
m4	miR-340-5p	76	0
m4	miR-144-3p	56	4.88676e-12
m4	miR-155-5p	42	1.26277e-08
m4	miR-93-5p	69	1.26787e-13
m4	let-7b-5p	46	4.10287e-05
m4	miR-29a-3p	30	3.35659e-05
m4	miR-137	41	3.31812e-09
m4	miR-29b-3p	28	0.00135599
m4	let-7e-5p	46	3.22203e-07
m4	miR-18a-5p	31	2.76303e-05
m4	miR-299-3p	20	0.000101151
m4	miR-433-3p	29	2.33404e-07
m4	let-7d-5p	48	5.27631e-09
m4	miR-27b-3p	53	5.73743e-10
m4	miR-138-5p	22	9.33581e-05
m4	miR-338-3p	33	9.29459e-08
m4	let-7c-5p	44	2.91162e-06
m4	miR-496	28	4.25535e-07
m4	miR-27a-3p	40	1.5437e-05
m4	miR-486-5p	23	3.27494e-07
m4	miR-208a-3p	15	0.00017558
m4	miR-377-3p	30	0.000146338
m4	miR-519d-3p	52	3.57603e-09
m4	miR-33b-5p	31	1.73346e-07
m4	miR-185-5p	31	4.94311e-05
m4	miR-134-5p	23	3.74236e-05
m4	miR-18b-5p	32	6.90569e-07
m4	miR-4262	31	2.69761e-09
m4	miR-181c-5p	44	4.70092e-08
m4	miR-129-5p	55	2.67747e-10
m4	miR-202-3p	43	5.80591e-08
m4	miR-212-3p	37	1.66038e-09
m4	TUG1	55	5.18784e-08
m4	MALAT1	49	1.50766e-05
m4	miR-544a	43	3.18012e-11
m4	miR-23a-3p	48	2.26893e-08
m4	miR-1-3p	38	2.90967e-07
m4	miR-23b-3p	46	2.56584e-07
m4	miR-1297	40	1.55098e-08
m4	miR-206	36	5.03068e-07
m4	miR-20a-5p	61	1.17279e-10
m4	miR-374b-5p	65	1.9984e-15
m4	miR-429	51	1.69442e-12
m4	miR-186-5p	68	3.01914e-12
m4	miR-302b-3p	43	1.20574e-07
m4	miR-30c-5p	55	6.24274e-11
m4	miR-135b-5p	32	2.53912e-07
m4	miR-30e-5p	57	2.84606e-12
m4	miR-34a-5p	38	3.5833e-05
m4	miR-376c-3p	35	1.60421e-08
m4	miR-204-5p	32	1.56307e-05
m4	miR-34c-5p	32	0.000642857
m4	miR-320d	26	0.00493404
m4	miR-181a-5p	54	6.88258e-11
m4	miR-505-3p	29	7.2316e-07
m4	miR-495-3p	72	0
m4	miR-218-5p	43	9.89031e-09
m4	miR-181d-5p	57	2.90026e-11
m4	miR-372-3p	44	2.37831e-08
m4	miR-92b-3p	34	1.32469e-05
m4	miR-26a-5p	47	3.1034e-10
m4	miR-132-3p	32	8.53306e-06
m4	miR-301b-3p	45	3.9813e-08
m4	miR-424-5p	46	6.26444e-07
m4	miR-150-5p	25	0.000403478
m4	miR-15a-5p	52	4.41649e-09
m4	miR-30b-5p	51	1.31845e-09
m4	miR-217	33	3.65708e-07
m4	miR-519d-5p	7	8.03804e-05
m4	miR-195-5p	39	0.000126297
m4	miR-181b-5p	54	5.36404e-10
m4	miR-488-3p	27	0.000317571
m4	miR-542-3p	27	2.15107e-06
m4	miR-183-5p	25	0.00350613
m4	miR-509-3p	15	0.000105982
m4	miR-224-5p	33	4.30326e-07
m4	miR-320c	35	5.4743e-06
m4	miR-532-3p	6	0.00542521
m4	miR-135a-5p	35	4.9351e-08
m4	let-7i-5p	36	0.000176497
m4	miR-96-5p	34	1.88101e-06
m4	miR-128-3p	47	1.74143e-09
m4	miR-497-5p	41	4.09826e-05
m4	miR-15b-5p	51	1.02344e-07
m4	miR-4429	19	2.39496e-05
m4	miR-4424	7	4.60489e-06
m4	miR-147a	11	0.00943162
m4	miR-449a	32	0.000484933
m4	miR-613	22	0.00235149
m4	miR-182-5p	36	3.56024e-06
m4	miR-205-5p	35	4.20779e-09
m4	miR-3606-3p	5	0.00928301
m4	miR-216a-5p	23	0.000590232
m4	miR-196b-5p	22	0.00118761
m4	miR-154-5p	33	1.82347e-09
m4	miR-122-5p	35	5.24578e-06
m4	miR-302a-3p	46	5.97861e-08
m4	miR-653-5p	24	0.000202166
m4	miR-7-5p	29	0.000373176
m4	miR-219a-5p	13	0.00904562
m4	miR-324-5p	17	0.000345321
m4	miR-452-5p	13	0.000634339
m4	miR-208b-3p	11	0.0036557
m4	miR-518a-5p	7	0.00331664
m4	miR-190a-5p	27	7.99287e-06
m4	let-7g-5p	36	3.4055e-05
m4	miR-98-5p	41	3.23472e-06
m4	miR-6807-5p	11	0.000958683
m4	miR-539-5p	53	3.64897e-11
m4	miR-5011-5p	15	0.000199787
m4	let-7f-5p	37	5.24522e-06
m4	miR-519c-5p	12	0.000394107
m4	let-7a-5p	36	0.000339714
m4	miR-491-5p	25	0.000150609
m4	miR-216b-5p	23	0.000636614
m4	miR-223-3p	31	9.82408e-09
m4	miR-148b-3p	35	5.95914e-06
m4	miR-326	17	0.00908874
m4	miR-4495	7	6.64771e-05
m4	miR-519a-3p	21	4.87276e-08
m4	miR-200a-3p	39	1.65376e-08
m4	miR-4494	7	3.35544e-06
m4	miR-633	4	0.00394142
m4	miR-582-5p	6	0.00101114
m4	miR-593-3p	5	0.00463563
m4	miR-125a-3p	21	0.00164749
m4	miR-4458	24	7.32845e-05
m4	miR-4500	27	1.69436e-05
m4	miR-30a-5p	60	1.61315e-13
m4	miR-320b	42	1.297e-08
m4	miR-329-3p	35	1.76227e-08
m4	miR-362-3p	37	7.14059e-09
m4	miR-382-5p	33	5.79232e-06
m4	miR-19b-3p	50	1.20016e-09
m4	miR-199a-5p	22	0.000536446
m4	miR-192-5p	26	0.000217602
m4	miR-500a-3p	12	4.54801e-06
m4	miR-8485	16	0.00288277
m4	miR-376b-3p	26	1.44515e-05
m4	miR-203a-3p	57	3.72813e-13
m4	miR-6788-5p	10	0.00303546
m4	miR-1277-5p	12	0.00747584
m4	miR-30c-1-3p	10	0.00539262
m4	miR-513a-5p	14	0.00333213
m4	miR-5692a	10	8.57508e-05
m4	miR-6855-3p	4	0.00464801
m4	miR-1288-5p	4	0.000780582
m4	miR-6857-3p	5	0.000836617
m4	miR-384	24	7.18972e-06
m4	miR-196a-5p	28	2.98622e-05
m4	miR-103a-3p	49	7.45651e-09
m4	miR-431-5p	18	0.00291049
m4	miR-590-5p	32	5.42134e-08
m4	miR-758-3p	23	1.05091e-06
m4	miR-107	36	0.000320659
m4	miR-30a-3p	17	0.000373646
m4	miR-3666	24	8.80124e-06
m4	miR-512-3p	22	1.44992e-05
m4	miR-4306	15	0.000299499
m4	miR-139-5p	41	8.81761e-12
m4	miR-520f-3p	11	0.00512299
m4	miR-425-5p	32	1.01227e-09
m4	miR-346	14	0.00210371
m4	miR-34b-5p	14	0.00388074
m4	miR-7157-5p	5	0.00685879
m4	miR-323b-5p	20	0.00057575
m4	miR-375	26	1.27173e-05
m4	miR-371a-5p	27	5.45687e-05
m4	miR-411-3p	5	0.000362729
m4	miR-381-3p	39	1.07051e-05
m4	miR-141-3p	38	1.18027e-07
m4	miR-142-3p	38	6.57149e-10
m4	miR-454-3p	52	8.6553e-12
m4	miR-130b-3p	52	8.69143e-11
m4	miR-26b-5p	59	1.05201e-07
m4	miR-503-5p	27	0.000300813
m4	miR-210-3p	15	0.00823326
m4	miR-215-5p	25	2.80203e-05
m4	miR-125a-5p	27	6.01344e-07
m4	miR-21-5p	38	1.51183e-08
m4	miR-425-3p	8	0.00136934
m4	miR-30d-5p	52	3.63596e-10
m4	miR-301a-3p	50	1.16969e-09
m4	miR-449b-5p	21	0.00203214
m4	miR-376a-3p	18	0.00620498
m4	miR-136-5p	31	6.59837e-07
m4	miR-221-3p	32	4.89969e-05
m4	miR-874-3p	12	0.00338944
m4	miR-548as-3p	5	0.00650306
m4	miR-548am-3p	8	0.00302093
m4	miR-31-5p	30	2.39424e-05
m4	miR-22-3p	18	0.00822822
m4	miR-146a-5p	30	6.02174e-07
m4	miR-29c-3p	31	3.59986e-05
m4	miR-548n	7	0.00462739
m4	miR-133a-3p	23	2.41379e-06
m4	miR-1271-5p	30	1.39134e-06
m4	miR-23c	21	4.59788e-05
m4	miR-143-3p	24	0.00160795
m4	miR-6893-5p	11	0.00213531
m4	miR-499a-5p	35	2.78777e-09
m4	miR-6875-3p	7	0.0075438
m4	miR-489-3p	10	8.57508e-05
m4	miR-451a	11	8.16278e-05
m4	miR-3124-3p	7	0.00172461
m4	miR-10b-3p	4	0.00361706
m4	miR-5688	6	0.00170078
m4	miR-7844-5p	4	0.00361706
m4	miR-125b-2-3p	4	0.00887835
m4	miR-520g-3p	11	0.00985295
m4	miR-548av-3p	4	0.00394142
m4	miR-378a-5p	14	0.000207073
m4	miR-514a-3p	6	0.00203511
m4	miR-4735-3p	8	0.00391907
m4	miR-548g-3p	8	4.61431e-07
m4	miR-214-3p	34	7.55679e-06
m4	miR-6779-5p	11	0.00219973
m4	miR-520h	10	0.00719436
m4	miR-182-3p	8	0.00302093
m4	miR-525-5p	9	0.00417861
m4	miR-3619-5p	13	0.00147622
m4	miR-3689c	10	0.00898887
m4	miR-1273h-5p	10	0.00856323
m4	miR-4652-3p	6	0.00014181
m4	miR-9-5p	42	6.2095e-07
m4	miR-361-5p	21	0.00821603
m4	miR-125b-5p	26	1.81238e-05
m4	miR-502-5p	9	0.00134025
m4	miR-32-5p	36	5.78242e-06
m4	miR-615-3p	17	0.00750796
m4	miR-876-5p	22	0.000334434
m4	miR-299-5p	6	0.00203511
m4	miR-526b-3p	20	5.08394e-05
m4	miR-4796-3p	7	0.0089663
m4	miR-548ah-5p	8	0.00421014
m4	miR-4524a-3p	6	0.00593624
m4	miR-142-5p	7	0.00728064
m4	miR-5590-3p	8	0.000402235
m4	miR-4670-3p	4	0.00726619
m4	miR-380-3p	5	0.00209437
m4	miR-543	42	5.6008e-08
m4	miR-455-3p	13	0.000107635
m4	miR-24-3p	31	0.00040678
m4	miR-4465	20	4.033e-05
m4	miR-4284	12	0.00443965
m4	miR-7977	16	9.05189e-05
m4	miR-146b-5p	25	0.000196699
m4	miR-493-5p	15	3.07196e-05
m4	miR-133b	20	9.0925e-05
m4	miR-490-3p	14	0.00891274
m4	miR-5690	7	0.00133094
m4	miR-145-5p	30	5.97443e-06
m4	miR-411-5p	15	0.0037156
m4	miR-8079	5	0.00109909
m4	miR-373-5p	9	0.00936356
m4	miR-4252	9	0.00301178
m4	miR-4695-5p	7	0.00500881
m4	miR-873-5p	28	1.362e-05
m4	miR-5089-5p	9	0.00301178
m4	miR-4722-5p	13	0.000142001
m4	miR-5000-3p	3	0.00481017
m4	miR-140-5p	27	3.29262e-06
m4	miR-520d-5p	7	0.00500881
m4	miR-6890-3p	9	0.00713956
m4	miR-325	7	0.00346277
m4	miR-3529-5p	6	0.00833528
m4	miR-7151-3p	10	0.0011075
m4	miR-4524b-5p	6	0.00241687
m4	miR-605-5p	5	0.00209437
m4	miR-5582-5p	5	0.00685879
m4	miR-190b	30	4.72298e-08
m4	miR-651-3p	7	0.00147892
m4	miR-3680-3p	5	0.00491637
m4	miR-342-3p	20	0.00228363
m4	miR-4782-3p	12	3.47238e-06
m4	miR-586	5	0.00928301
m4	miR-548av-5p	6	0.00101114
m4	miR-510-5p	19	8.56603e-09
m4	let-7c-3p	4	0.00946347
m4	miR-548k	8	8.84837e-05
m4	miR-761	13	0.00105541
m4	miR-6799-5p	10	0.00666247
m4	miR-5693	8	0.00436177
m4	miR-485-3p	6	0.00316963
m4	miR-512-5p	8	0.00632141
m4	miR-519c-3p	21	7.26771e-09
m4	miR-660-3p	8	0.00632141
m4	miR-211-5p	28	0.000190023
m4	miR-6499-3p	13	0.000524633
m4	miR-6780a-5p	10	0.00795402
m4	let-7f-2-3p	6	0.00017461
m4	miR-4789-5p	11	6.55459e-06
m4	miR-190a-3p	16	8.75544e-05
m4	miR-98-3p	8	1.60913e-06
m4	let-7f-1-3p	8	2.12746e-06
m4	let-7a-3p	7	2.58042e-05
m4	miR-4755-3p	7	0.0042683
m4	miR-4799-5p	5	0.00166561
m4	miR-378b	7	0.00346277
m4	miR-4666a-3p	5	0.00119881
m4	miR-378d	8	0.000379615
m4	miR-3685	5	0.00225368
m4	miR-6884-5p	10	0.00312921
m4	miR-519b-3p	18	3.73899e-06
m4	miR-3664-3p	5	0.0015382
m4	miR-580-5p	5	0.000506626
m4	miR-6821-3p	8	0.00313833
m4	miR-619-3p	5	0.00100565
m4	miR-3672	7	0.00190525
m4	miR-559	6	0.00976527
m4	miR-4482-3p	4	0.00503126
m4	miR-3185	7	0.000801929
m4	miR-4728-5p	13	0.000508011
m4	miR-1827	14	0.00049247
m4	miR-6808-5p	10	0.00496866
m4	miR-3929	9	0.00734168
m4	let-7b-3p	5	0.00109909
m4	miR-3646	7	0.0022033
m4	miR-6792-5p	4	0.00394142
m4	miR-1252-3p	5	0.00928301
m4	miR-550a-5p	4	0.00887835
m4	miR-550a-3-5p	4	0.00331132
m4	miR-6771-5p	5	0.00436647
m4	miR-7160-5p	9	0.00344278
m4	miR-548v	4	0.00946347
m4	miR-3135b	8	0.00536175
m4	miR-1252-5p	5	0.00551367
m4	miR-564	4	0.00726619
m4	miR-6504-3p	9	0.00211877
m4	miR-378f	8	0.000110487
m4	miR-3908	4	0.00677517
m4	miR-1253	8	7.59381e-05
m4	miR-548ab	6	0.00518214
m4	miR-5680	7	0.000755372
m4	miR-302b-5p	7	0.00277864
m4	miR-4307	5	0.00491637
m4	miR-889-3p	4	0.00831737
m4	miR-518c-5p	11	0.00669851
m4	miR-143-5p	8	0.00467763
m4	miR-3934-3p	4	0.00726619
m4	miR-4642	5	0.000918247
m4	miR-4727-3p	3	0.00683069
m4	miR-568	5	0.000406714
m4	miR-6084	2	0.00326686
m4	miR-6516-5p	8	0.00915329
m4	miR-4729	5	0.00884326
m4	miR-4663	5	0.00119881
m4	miR-6844	5	0.00130506
m4	miR-5094	3	0.0092863
m5	miR-106a-5p	11	0.00382013
m5	miR-494-3p	11	0.000539218
m5	miR-590-3p	18	1.87314e-05
m5	miR-18a-5p	8	0.00345685
m5	miR-410-3p	10	0.00370015
m5	miR-361-5p	11	7.61611e-06
m5	miR-7-5p	10	0.00027007
m5	miR-519d-3p	10	0.00528741
m5	miR-542-3p	8	0.000366297
m5	miR-20b-5p	11	0.00352179
m5	miR-506-3p	8	0.00983621
m5	miR-192-5p	7	0.00602868
m5	miR-519e-3p	3	0.00898047
m5	miR-374a-5p	11	0.00211412
m5	let-7b-5p	11	0.00475257
m5	miR-4421	3	0.00163857
m5	miR-183-5p	8	0.00345685
m5	miR-4648	2	0.0043695
m5	miR-4296	2	0.00590925
m5	miR-2681-3p	2	0.00325349
m5	ANCR	7	0.000565433
m5	TUG1	12	0.00187075
m5	miR-329-3p	8	0.0014308
m5	miR-425-5p	7	0.00132852
m5	miR-199a-5p	6	0.00959219
m5	miR-2116-5p	2	0.00797298
m5	miR-374b-5p	10	0.00590361
m5	miR-300	10	0.00218544
m5	miR-301a-3p	9	0.00874012
m5	miR-505-3p	7	0.00266988
m5	miR-320d	8	0.00555987
m5	miR-148b-3p	8	0.00654346
m5	miR-362-3p	8	0.00206449
m5	miR-4782-5p	2	0.00511243
m5	miR-504-5p	5	0.00517101
m5	miR-3681-5p	2	0.00766093
m5	miR-544b	3	0.00315592
m5	miR-301b-3p	10	0.00178951
m5	miR-146a-3p	2	0.00927745
m5	miR-2277-3p	2	0.00563771
m5	mir-3064	2	0.00563771
m5	miR-937-3p	2	0.00265872
m5	mir-4709	2	0.00212124
m5	mir-4677	2	0.00247315
m5	mir-4700	2	0.000975236
m5	SNHG6	2	0.00563771
m5	LINC00094	2	0.00265872
m5	SNHG7	2	0.00618667
m5	SNORD80	2	0.00618667
m5	MAGI2-AS3	2	0.0017952
m5	SNORD72	2	0.00511243
m5	SNORD65	2	0.0053721
m5	SNORD6	2	0.00285066
m5	SNORA77	2	0.00646995
m5	SNORD71	2	0.0053721
m5	SNORD67	2	0.00247315
m5	CIDECP	2	0.00390459
m5	SNORD88A	2	0.00485876
m5	GAS5	2	0.00927745
m5	SNORD127	2	0.00164198
m5	SNHG5	2	0.00735457
m5	SNORD32A	2	0.00485876
m5	SNORD19B	2	0.00511243
m5	SNORD19	2	0.0043695
m5	SNORD66	2	0.00618667
m5	SNORD12	2	0.0046111
m5	ZFAS1	2	0.00618667
m5	SNORD35A	2	0.00325349
m5	H19	2	0.00195497
m5	SNORA26	2	0.00646995
m5	SNORD33	2	0.00368136
m5	SNORA3B	2	0.00413398
m5	SNORD111	2	0.00413398
m5	WDFY3-AS2	2	0.000975236
m5	miR-591	2	0.00618667
m5	miR-4784	3	0.00591836
m5	let-7f-2-3p	2	0.00996299
m5	miR-3194-5p	2	0.00961747
m5	miR-4499	2	0.00829069
m5	miR-499b-3p	2	0.00325349
m5	miR-499a-3p	2	0.00285066
m5	miR-6885-3p	3	0.000512438
m5	miR-103b	2	0.00304893
m5	miR-4760-5p	2	0.00390459
m6	ANCR	5	0.00443858
m6	miR-26b-5p	10	0.0049881
m6	miR-6516-3p	2	0.00407006
m6	miR-3616-5p	2	0.00498121
m6	miR-6780a-3p	3	0.00090641
m6	miR-452-3p	3	0.00380066
m7	miR-130a-3p	6	0.00921178
m7	miR-543	6	0.00399283
m7	miR-30d-5p	9	5.96108e-05
m7	miR-374b-5p	9	0.000112434
m7	miR-302b-3p	6	0.00547355
m7	miR-30c-5p	10	1.1733e-05
m7	miR-29a-3p	5	0.00703007
m7	miR-302d-3p	7	0.00129762
m7	miR-301a-3p	6	0.00830545
m7	miR-548i	2	0.00819529
m7	miR-132-3p	5	0.00785158
m7	miR-27b-3p	8	0.000510101
m7	miR-26b-5p	8	0.00384408
m7	miR-519d-3p	8	0.000592798
m7	miR-520d-3p	8	0.000262017
m7	miR-548au-5p	2	0.00918755
m7	miR-875-5p	4	0.00242504
m7	miR-548d-5p	2	0.00835709
m7	miR-548o-5p	2	0.00835709
m7	miR-548ap-5p	2	0.00987747
m7	miR-548ab	2	0.00935792
m7	miR-10a-5p	4	0.00936046
m7	miR-199a-3p	3	0.0085795
m7	TUG1	9	0.00034943
m7	miR-340-5p	9	0.000428099
m7	miR-93-5p	8	0.00223959
m7	miR-302e	8	6.36583e-05
m7	miR-590-3p	11	0.000125124
m7	let-7d-5p	6	0.007578
m7	miR-520b	6	0.00479904
m7	miR-302a-3p	6	0.00803793
m7	miR-27a-3p	10	5.98656e-06
m7	miR-488-3p	5	0.00639358
m7	miR-509-3p	3	0.00961112
m7	miR-190b	9	1.37266e-07
m7	miR-200a-3p	5	0.00952954
m7	miR-5009-5p	2	0.000168682
m7	miR-4773	2	0.00178665
m7	miR-181d-5p	7	0.00328472
m7	miR-31-5p	5	0.00651746
m7	miR-381-3p	6	0.00633851
m7	miR-30e-5p	8	0.000443565
m7	miR-494-3p	6	0.00695107
m7	miR-1281	2	0.00987747
m7	miR-6840-3p	3	0.00167143
m7	miR-622	2	0.00228912
m7	miR-190a-5p	5	0.00252417
m7	miR-520c-3p	8	0.000194775
m7	miR-329-3p	6	0.000702768
m7	miR-372-3p	7	0.00093299
m7	miR-224-5p	6	0.000857467
m7	miR-548c-3p	3	0.0067216
m7	miR-544a	5	0.00785158
m7	miR-30b-5p	6	0.00980932
m7	miR-1251-3p	2	0.000962795
m7	miR-3622a-3p	2	0.00336306
m7	miR-500b-3p	2	0.00819529
m7	miR-3613-3p	3	0.00463767
m7	miR-6514-3p	2	0.0063674
m7	miR-4694-3p	2	0.00285066
m7	miR-29c-3p	5	0.00873854
m7	miR-4671-3p	2	0.00237863
m7	miR-552-5p	2	0.00380167
m7	miR-1287-3p	2	0.000386918

## Sheet: Count
行标签	计数项:module
miR-519d-3p	6
miR-20b-5p	5
miR-26b-5p	5
miR-302b-3p	5
miR-30d-5p	5
miR-374b-5p	5
miR-520c-3p	5
miR-590-3p	5
let-7d-5p	4
miR-106a-5p	4
miR-106b-5p	4
miR-10a-5p	4
miR-124-3p	4
miR-129-5p	4
miR-132-3p	4
miR-17-5p	4
miR-183-5p	4
miR-20a-5p	4
miR-224-5p	4
miR-29c-3p	4
miR-301a-3p	4
miR-301b-3p	4
miR-302a-3p	4
miR-302d-3p	4
miR-302e	4
miR-30b-5p	4
miR-30c-5p	4
miR-329-3p	4
miR-340-5p	4
miR-361-5p	4
miR-372-3p	4
miR-374a-5p	4
miR-4465	4
miR-494-3p	4
miR-506-3p	4
miR-520b	4
miR-520e	4
miR-7-5p	4
miR-93-5p	4
TUG1	4
ANCR	3
FENDRR	3
let-7b-5p	3
let-7c-5p	3
let-7g-5p	3
MALAT1	3
miR-107	3
miR-1271-5p	3
miR-130a-3p	3
miR-135a-5p	3
miR-135b-5p	3
miR-137	3
miR-140-5p	3
miR-144-3p	3
miR-148b-3p	3
miR-150-5p	3
miR-153-3p	3
miR-15b-5p	3
miR-181b-5p	3
miR-181d-5p	3
miR-186-5p	3
miR-18a-5p	3
miR-190a-5p	3
miR-190b	3
miR-192-5p	3
miR-195-5p	3
miR-199a-5p	3
miR-19a-3p	3
miR-19b-3p	3
miR-200a-3p	3
miR-200b-3p	3
miR-200c-3p	3
miR-204-5p	3
miR-211-5p	3
miR-212-3p	3
miR-214-3p	3
miR-223-3p	3
miR-22-3p	3
miR-23b-3p	3
miR-25-3p	3
miR-27a-3p	3
miR-27b-3p	3
miR-29a-3p	3
miR-29b-3p	3
miR-300	3
miR-302c-3p	3
miR-30e-5p	3
miR-31-5p	3
miR-320d	3
miR-323b-5p	3
miR-32-5p	3
miR-335-5p	3
miR-33a-5p	3
miR-33b-5p	3
miR-342-3p	3
miR-34a-5p	3
miR-34c-5p	3
miR-3613-3p	3
miR-362-3p	3
miR-373-3p	3
miR-381-3p	3
miR-382-5p	3
miR-383-5p	3
miR-410-3p	3
miR-411-5p	3
miR-421	3
miR-425-5p	3
miR-4284	3
miR-429	3
miR-488-3p	3
miR-490-3p	3
miR-495-3p	3
miR-499a-5p	3
miR-505-3p	3
miR-519a-3p	3
miR-520a-3p	3
miR-520d-3p	3
miR-542-3p	3
miR-543	3
miR-544a	3
miR-653-5p	3
CRNDE	2
let-7a-5p	2
let-7e-5p	2
let-7f-2-3p	2
let-7f-5p	2
let-7i-5p	2
MAGI2-AS3	2
miR-101-3p	2
miR-103a-3p	2
miR-122-5p	2
miR-1277-5p	2
miR-128-3p	2
miR-1297	2
miR-130b-3p	2
miR-133a-3p	2
miR-133b	2
miR-134-5p	2
miR-136-5p	2
miR-138-5p	2
miR-139-5p	2
miR-1-3p	2
miR-141-3p	2
miR-142-3p	2
miR-142-5p	2
miR-143-3p	2
miR-143-5p	2
miR-145-5p	2
miR-146a-5p	2
miR-146b-5p	2
miR-148a-3p	2
miR-149-5p	2
miR-152-3p	2
miR-154-5p	2
miR-155-5p	2
miR-15a-5p	2
miR-181a-5p	2
miR-181c-5p	2
miR-182-5p	2
miR-1827	2
miR-185-5p	2
miR-18b-5p	2
miR-190a-3p	2
miR-191-5p	2
miR-194-5p	2
miR-196a-5p	2
miR-196b-5p	2
miR-202-3p	2
miR-203a-3p	2
miR-205-5p	2
miR-206	2
miR-208a-3p	2
miR-208b-3p	2
miR-210-3p	2
miR-215-5p	2
miR-21-5p	2
miR-216a-5p	2
miR-216b-5p	2
miR-217	2
miR-218-5p	2
miR-219a-5p	2
miR-221-3p	2
miR-23a-3p	2
miR-23c	2
miR-24-3p	2
miR-26a-5p	2
miR-296-3p	2
miR-299-3p	2
miR-30a-3p	2
miR-30a-5p	2
miR-3135b	2
miR-320a	2
miR-320b	2
miR-320c	2
miR-324-5p	2
miR-338-3p	2
miR-34b-5p	2
miR-3606-3p	2
miR-3619-5p	2
miR-363-3p	2
miR-3666	2
miR-367-3p	2
miR-371a-5p	2
miR-373-5p	2
miR-375	2
miR-376a-3p	2
miR-376b-3p	2
miR-376c-3p	2
miR-377-3p	2
miR-378a-3p	2
miR-379-5p	2
miR-384	2
miR-3908	2
miR-3929	2
miR-422a	2
miR-424-5p	2
miR-4262	2
miR-4295	2
miR-4306	2
miR-431-5p	2
miR-4319	2
miR-432-5p	2
miR-433-3p	2
miR-4429	2
miR-4458	2
miR-448	2
miR-4495	2
miR-449a	2
miR-449b-5p	2
miR-4500	2
miR-452-3p	2
miR-452-5p	2
miR-454-3p	2
miR-4666a-3p	2
miR-4695-5p	2
miR-4782-3p	2
miR-485-5p	2
miR-486-5p	2
miR-493-5p	2
miR-496	2
miR-497-5p	2
miR-5011-5p	2
miR-503-5p	2
miR-504-5p	2
miR-509-3p	2
miR-5094	2
miR-510-5p	2
miR-512-3p	2
miR-512-5p	2
miR-520d-5p	2
miR-520f-3p	2
miR-520g-3p	2
miR-520h	2
miR-524-5p	2
miR-526b-3p	2
miR-539-5p	2
miR-548ab	2
miR-548ah-5p	2
miR-548c-3p	2
miR-548v	2
miR-552-5p	2
miR-5680	2
miR-5692a	2
miR-5693	2
miR-590-5p	2
miR-599	2
miR-613	2
miR-615-3p	2
miR-6499-3p	2
miR-6504-3p	2
miR-6780a-5p	2
miR-6807-5p	2
miR-6808-5p	2
miR-6821-3p	2
miR-6893-5p	2
miR-758-3p	2
miR-7844-5p	2
miR-873-5p	2
miR-875-5p	2
miR-876-5p	2
miR-92a-3p	2
miR-92b-3p	2
miR-9-5p	2
miR-96-5p	2
miR-98-5p	2
SNORD66	2
SNORD72	2
CASC2	1
CIDECP	1
CLUHP3	1
FAM66B	1
FTX	1
GAS5	1
H19	1
let-7a-3p	1
let-7b-3p	1
let-7c-3p	1
let-7f-1-3p	1
LINC00094	1
LINC00276	1
LINC00324	1
LINC00339	1
LINC00410	1
LINC00612	1
LOC100130899	1
LOC100506844	1
LOC389641	1
LOC727710	1
MB	1
miR-100-5p	1
miR-103b	1
miR-105-5p	1
miR-10b-3p	1
miR-10b-5p	1
mir-1-1	1
miR-1178-5p	1
miR-1183	1
miR-122-3p	1
miR-1226-5p	1
mir-1245b	1
miR-1247-3p	1
miR-1251-3p	1
miR-1252-3p	1
miR-1252-5p	1
miR-1253	1
miR-1258	1
miR-125a-3p	1
miR-125a-5p	1
miR-125b-2-3p	1
miR-125b-5p	1
miR-1260b	1
miR-1273f	1
miR-1273h-5p	1
miR-1281	1
miR-1282	1
miR-1283	1
miR-1287-3p	1
miR-1288-3p	1
miR-1288-5p	1
mir-1302-2	1
miR-1303	1
miR-1304-3p	1
miR-1307-3p	1
miR-136-3p	1
miR-1468-3p	1
miR-146a-3p	1
miR-147a	1
miR-1538	1
miR-16-5p	1
miR-182-3p	1
miR-184	1
miR-186-3p	1
miR-187-3p	1
miR-188-3p	1
miR-1910-3p	1
miR-193a-3p	1
miR-193b-3p	1
miR-197-3p	1
miR-198	1
miR-199a-3p	1
miR-199b-3p	1
miR-199b-5p	1
miR-205-3p	1
miR-2054	1
miR-2113	1
miR-2116-3p	1
miR-2116-5p	1
miR-222-3p	1
miR-2277-3p	1
miR-2278	1
mir-24-1	1
miR-2681-3p	1
miR-2682-5p	1
miR-26a-1-3p	1
miR-28-5p	1
miR-2909	1
miR-296-5p	1
miR-299-5p	1
miR-302b-5p	1
mir-3064	1
miR-30b-3p	1
miR-30c-1-3p	1
miR-30c-2-3p	1
miR-30e-3p	1
miR-3118	1
miR-3124-3p	1
miR-3157-5p	1
miR-3170	1
miR-3185	1
miR-3187-3p	1
miR-3188	1
miR-3192-5p	1
miR-3194-5p	1
mir-3198-1	1
miR-323a-3p	1
miR-32-3p	1
miR-324-3p	1
miR-325	1
miR-326	1
miR-330-3p	1
miR-330-5p	1
miR-339-5p	1
miR-33a-3p	1
miR-346	1
miR-3529-5p	1
miR-3591-5p	1
miR-3612	1
miR-3616-5p	1
miR-3622a-3p	1
miR-3646	1
miR-3652	1
miR-365a-3p	1
miR-3662	1
miR-3664-3p	1
miR-3668	1
miR-3672	1
mir-3675	1
miR-3680-3p	1
miR-3681-5p	1
miR-3685	1
miR-3689c	1
miR-370-3p	1
miR-374c-5p	1
miR-376a-5p	1
miR-378a-5p	1
miR-378b	1
miR-378d	1
miR-378f	1
miR-380-3p	1
miR-383-3p	1
miR-3924	1
miR-3925-5p	1
miR-3926	1
miR-3927-3p	1
miR-3934-3p	1
miR-3934-5p	1
miR-409-3p	1
miR-411-3p	1
miR-423-3p	1
miR-4252	1
miR-425-3p	1
miR-4258	1
miR-4265	1
miR-4282	1
miR-4296	1
miR-4303	1
miR-4307	1
miR-4318	1
miR-4421	1
miR-4424	1
miR-4430	1
miR-4433a-3p	1
miR-4438	1
miR-4443	1
miR-4448	1
miR-4449	1
miR-4454	1
miR-4461	1
miR-4482-3p	1
miR-4494	1
miR-4499	1
miR-450a-5p	1
miR-451a	1
miR-4521	1
miR-4524a-3p	1
miR-4524b-5p	1
miR-4532	1
miR-455-3p	1
miR-455-5p	1
miR-4642	1
miR-4648	1
miR-4649-3p	1
miR-4652-3p	1
miR-4663	1
miR-4670-3p	1
miR-4671-3p	1
miR-4672	1
mir-4677	1
mir-4680	1
mir-4684	1
miR-4684-5p	1
mir-4687	1
miR-4691-3p	1
miR-4694-3p	1
miR-4698	1
mir-4700	1
miR-4703-5p	1
mir-4709	1
miR-4722-5p	1
miR-4725-5p	1
miR-4727-3p	1
miR-4728-5p	1
miR-4729	1
miR-4735-3p	1
miR-4735-5p	1
miR-4742-3p	1
miR-4754	1
miR-4755-3p	1
mir-4758	1
miR-4760-5p	1
miR-4762-3p	1
mir-4764	1
miR-4766-3p	1
miR-4766-5p	1
miR-4768-3p	1
miR-4769-3p	1
miR-4770	1
miR-4772-3p	1
miR-4773	1
mir-4774	1
miR-4775	1
mir-4777	1
miR-4782-5p	1
miR-4784	1
miR-4789-5p	1
miR-4796-3p	1
miR-4799-5p	1
miR-4804-3p	1
miR-484	1
miR-485-3p	1
miR-489-3p	1
miR-491-5p	1
miR-497-3p	1
miR-499a-3p	1
miR-499b-3p	1
miR-5000-3p	1
miR-5003-3p	1
miR-5009-5p	1
miR-500a-3p	1
miR-500b-3p	1
miR-501-5p	1
miR-502-5p	1
miR-504-3p	1
miR-507	1
miR-5089-5p	1
miR-5092	1
miR-5096	1
miR-510-3p	1
miR-511-3p	1
miR-513a-5p	1
miR-513c-5p	1
miR-514a-3p	1
miR-514b-5p	1
miR-515-3p	1
miR-516b-5p	1
miR-5189-3p	1
miR-518a-5p	1
miR-518c-5p	1
miR-518f-5p	1
miR-519b-3p	1
miR-519c-3p	1
miR-519c-5p	1
miR-519d-5p	1
miR-519e-3p	1
miR-524-3p	1
miR-525-5p	1
miR-532-3p	1
miR-544b	1
miR-548aa	1
miR-548ah-3p	1
miR-548am-3p	1
miR-548ao-5p	1
miR-548ap-5p	1
miR-548aq-3p	1
miR-548ar-3p	1
miR-548as-3p	1
miR-548at-3p	1
miR-548au-5p	1
miR-548av-3p	1
miR-548av-5p	1
miR-548aw	1
miR-548ax	1
miR-548ba	1
miR-548bb-3p	1
miR-548d-5p	1
miR-548g-3p	1
mir-548h-3	1
miR-548i	1
miR-548j-3p	1
miR-548k	1
miR-548n	1
miR-548o-5p	1
miR-548p	1
miR-550a-3-5p	1
miR-550a-5p	1
miR-556-5p	1
miR-5582-5p	1
miR-5584-5p	1
miR-5585-5p	1
miR-559	1
miR-5590-3p	1
miR-564	1
miR-568	1
miR-5688	1
miR-5690	1
miR-5694	1
miR-5699-3p	1
miR-5705	1
miR-570-5p	1
miR-580-5p	1
miR-582-5p	1
miR-586	1
miR-591	1
miR-593-3p	1
miR-598-3p	1
miR-605-5p	1
miR-606	1
miR-6074	1
miR-6076	1
miR-6084	1
miR-619-3p	1
miR-619-5p	1
miR-622	1
miR-633	1
miR-635	1
miR-645	1
miR-646	1
miR-6505-5p	1
miR-6511a-5p	1
miR-6512-5p	1
miR-651-3p	1
miR-6514-3p	1
miR-6516-3p	1
miR-6516-5p	1
miR-655-3p	1
miR-660-3p	1
miR-663a	1
miR-664b-3p	1
miR-6715a-3p	1
miR-6727-3p	1
miR-6736-3p	1
miR-6738-3p	1
miR-6741-3p	1
miR-6762-3p	1
miR-6767-3p	1
miR-6771-5p	1
miR-6777-3p	1
miR-6779-5p	1
miR-6780a-3p	1
miR-6781-5p	1
miR-6788-5p	1
miR-6792-5p	1
miR-6796-3p	1
miR-6797-3p	1
miR-6799-5p	1
miR-6803-5p	1
miR-6809-5p	1
miR-6815-5p	1
miR-6818-3p	1
miR-6823-5p	1
miR-6832-5p	1
miR-6835-5p	1
miR-6837-3p	1
miR-6838-5p	1
miR-6840-3p	1
miR-6844	1
miR-6847-3p	1
miR-6855-3p	1
miR-6855-5p	1
miR-6857-3p	1
miR-6859-3p	1
miR-6861-5p	1
miR-6867-5p	1
miR-6873-3p	1
miR-6875-3p	1
miR-6877-5p	1
miR-6878-5p	1
miR-6884-5p	1
miR-6885-3p	1
miR-6888-5p	1
miR-6890-3p	1
miR-6895-3p	1
miR-708-3p	1
miR-7107-5p	1
miR-7110-5p	1
miR-7151-3p	1
miR-7157-5p	1
miR-7158-3p	1
miR-7160-5p	1
miR-761	1
miR-764	1
miR-7704	1
miR-770-5p	1
miR-7852-3p	1
miR-7977	1
miR-8057	1
miR-8059	1
miR-8061	1
miR-8066	1
miR-8070	1
miR-8076	1
miR-8079	1
miR-8085	1
miR-8485	1
miR-874-3p	1
miR-877-5p	1
miR-889-3p	1
miR-892a	1
miR-924	1
miR-935	1
miR-937-3p	1
miR-939-5p	1
miR-98-3p	1
MLIP-AS1	1
OIP5-AS1	1
OTUD6B-AS1	1
RHPN1-AS1	1
RMRP	1
RN7SK	1
RNA5SP353	1
RNU1-1	1
RNU12	1
RNU4-1	1
RNU4-2	1
RNU5A-8P	1
RNU5B-1	1
RNU6ATAC	1
SCARNA10	1
SCARNA20	1
SCARNA21	1
SCARNA4	1
SCARNA5	1
SCARNA6	1
SNHG1	1
SNHG16	1
SNHG5	1
SNHG6	1
SNHG7	1
SNHG8	1
SNORA20	1
SNORA21	1
SNORA22	1
SNORA26	1
SNORA27	1
SNORA29	1
SNORA30	1
SNORA36C	1
SNORA3B	1
SNORA40	1
SNORA46	1
SNORA48	1
SNORA60	1
SNORA62	1
SNORA71E	1
SNORA73B	1
SNORA74B	1
SNORA77	1
SNORA7A	1
SNORA80E	1
SNORA9	1
SNORD111	1
SNORD111B	1
SNORD12	1
SNORD121A	1
SNORD127	1
SNORD12B	1
SNORD15A	1
SNORD19	1
SNORD19B	1
SNORD27	1
SNORD28	1
SNORD32A	1
SNORD33	1
SNORD35A	1
SNORD45B	1
SNORD49A	1
SNORD58A	1
SNORD6	1
SNORD63	1
SNORD65	1
SNORD67	1
SNORD71	1
SNORD80	1
SNORD83A	1
SNORD88A	1
SNORD90	1
SNORD98	1
TP53COR1	1
TSG1	1
WDFY3-AS2	1
XIST	1
ZFAS1	1
(空白)

## Sheet: node
module	pivot
m1	miR-16-5p
m1	miR-374a-5p
m1	miR-374b-5p
m1	miR-186-5p
m1	miR-424-5p
m1	miR-335-5p
m1	miR-195-5p
m1	miR-497-5p
m1	miR-27a-3p
m1	miR-223-3p
m1	miR-873-5p
m1	miR-1297
m1	miR-9-5p
m1	miR-300
m1	miR-381-3p
m1	miR-4458
m1	miR-302c-3p
m1	miR-98-5p
m1	miR-143-3p
m1	let-7e-5p
m1	miR-26a-5p
m1	let-7d-5p
m1	miR-485-5p
m1	miR-520b
m1	let-7f-5p
m1	miR-193b-3p
m1	miR-26b-5p
m1	miR-139-5p
m1	miR-373-5p
m1	miR-432-5p
m1	miR-4282
m1	let-7i-5p
m1	let-7a-5p
m1	miR-129-5p
m1	miR-198
m1	miR-4500
m1	miR-6499-3p
m1	miR-3927-3p
m1	miR-449a
m1	miR-182-5p
m1	miR-518f-5p
m1	miR-323b-5p
m1	miR-371a-5p
m1	miR-6838-5p
m1	miR-204-5p
m1	miR-15a-5p
m1	miR-15b-5p
m1	miR-324-5p
m1	miR-544a
m1	miR-1-3p
m1	miR-543
m1	miR-23b-3p
m1	miR-30a-5p
m1	miR-206
m1	miR-33a-5p
m1	miR-320b
m1	miR-30c-5p
m1	miR-494-3p
m1	let-7g-5p
m1	miR-301a-3p
m1	miR-320a
m1	miR-376b-3p
m1	miR-410-3p
m1	miR-222-3p
m1	miR-454-3p
m1	miR-361-5p
m1	miR-30b-5p
m1	miR-217
m1	miR-486-5p
m1	miR-200c-3p
m1	miR-33b-5p
m1	miR-183-5p
m1	miR-214-3p
m1	miR-219a-5p
m1	miR-96-5p
m1	miR-383-5p
m1	miR-376a-3p
m1	miR-202-3p
m1	miR-548c-3p
m1	miR-19b-3p
m1	miR-221-3p
m1	miR-613
m1	miR-548j-3p
m1	miR-3619-5p
m1	miR-548ar-3p
m1	miR-340-5p
m1	miR-1271-5p
m1	miR-144-3p
m1	miR-101-3p
m1	miR-302b-3p
m1	miR-135b-5p
m1	miR-34a-5p
m1	miR-376c-3p
m1	miR-19a-3p
m1	miR-302d-3p
m1	miR-154-5p
m1	miR-495-3p
m1	miR-520c-3p
m1	miR-339-5p
m1	miR-423-3p
m1	miR-372-3p
m1	miR-132-3p
m1	miR-200b-3p
m1	miR-150-5p
m1	miR-496
m1	miR-103a-3p
m1	miR-377-3p
m1	miR-520e
m1	miR-18b-5p
m1	miR-382-5p
m1	miR-212-3p
m1	miR-448
m1	miR-499a-5p
m1	miR-520a-3p
m1	miR-107
m1	MALAT1
m1	miR-488-3p
m1	miR-421
m1	miR-6893-5p
m1	miR-30c-2-3p
m1	miR-3135b
m1	miR-1827
m1	miR-6808-5p
m1	miR-3929
m1	miR-4768-3p
m1	miR-6780a-5p
m1	miR-4649-3p
m1	miR-143-5p
m1	miR-7158-3p
m1	miR-122-5p
m1	miR-18a-5p
m1	miR-542-3p
m1	miR-106b-5p
m1	miR-128-3p
m1	miR-378a-3p
m1	miR-190a-5p
m1	miR-384
m1	miR-155-5p
m1	miR-10a-5p
m1	miR-590-3p
m1	miR-539-5p
m1	miR-425-5p
m1	miR-190b
m1	miR-876-5p
m1	miR-4684-5p
m1	miR-215-5p
m1	miR-6895-3p
m1	miR-10b-5p
m1	miR-5699-3p
m1	miR-365a-3p
m1	miR-513c-5p
m1	let-7b-5p
m1	miR-342-3p
m1	miR-433-3p
m1	miR-208a-3p
m1	miR-4262
m1	miR-181c-5p
m1	miR-145-5p
m1	miR-23a-3p
m1	miR-17-5p
m1	miR-20a-5p
m1	miR-429
m1	miR-93-5p
m1	miR-141-3p
m1	miR-30a-3p
m1	miR-142-3p
m1	miR-196a-5p
m1	miR-4295
m1	miR-92b-3p
m1	miR-301b-3p
m1	miR-615-3p
m1	miR-302a-3p
m1	miR-130b-3p
m1	miR-138-5p
m1	miR-526b-3p
m1	miR-7-5p
m1	miR-185-5p
m1	miR-362-3p
m1	miR-25-3p
m1	miR-1277-5p
m1	miR-146b-5p
m1	miR-216b-5p
m1	miR-548bb-3p
m1	miR-31-5p
m1	miR-140-5p
m1	miR-20b-5p
m1	miR-200a-3p
m1	miR-205-5p
m1	miR-548aa
m1	miR-142-5p
m1	miR-152-3p
m1	miR-181a-5p
m1	miR-181d-5p
m1	miR-653-5p
m1	miR-199b-5p
m1	miR-148b-3p
m1	miR-199a-5p
m1	miR-130a-3p
m1	miR-3666
m1	miR-203a-3p
m1	miR-4465
m1	miR-153-3p
m1	miR-192-5p
m1	miR-106a-5p
m1	miR-411-5p
m1	miR-196b-5p
m1	miR-133b
m1	miR-181b-5p
m1	miR-590-5p
m1	miR-197-3p
m1	miR-21-5p
m1	miR-30d-5p
m1	miR-520g-3p
m1	miR-30e-5p
m1	miR-34c-5p
m1	miR-320d
m1	miR-505-3p
m1	miR-124-3p
m1	miR-373-3p
m1	miR-519d-3p
m1	miR-520f-3p
m1	miR-503-5p
m1	miR-320c
m1	miR-135a-5p
m1	miR-34b-5p
m1	miR-4429
m1	miR-552-5p
m1	miR-4725-5p
m1	miR-506-3p
m1	miR-520h
m1	miR-520d-3p
m1	miR-646
m1	miR-519a-3p
m1	miR-29c-3p
m1	miR-375
m1	miR-708-3p
m1	miR-211-5p
m1	miR-599
m1	miR-338-3p
m1	miR-302e
m1	miR-24-3p
m1	miR-512-3p
m1	miR-548aq-3p
m1	miR-224-5p
m1	miR-3613-3p
m1	miR-450a-5p
m1	miR-186-3p
m1	miR-510-3p
m1	miR-4666a-3p
m1	miR-524-3p
m1	miR-4443
m1	miR-134-5p
m1	miR-208b-3p
m1	miR-148a-3p
m1	miR-490-3p
m1	miR-22-3p
m1	miR-5693
m1	miR-548at-3p
m1	miR-23c
m1	miR-137
m1	miR-32-5p
m1	let-7c-5p
m1	miR-379-5p
m1	miR-100-5p
m1	miR-92a-3p
m1	miR-367-3p
m1	miR-29a-3p
m1	miR-296-3p
m1	miR-27b-3p
m1	miR-193a-3p
m1	miR-136-5p
m1	miR-218-5p
m1	miR-29b-3p
m1	miR-363-3p
m1	miR-370-3p
m1	miR-329-3p
m1	miR-6832-5p
m1	miR-1303
m1	miR-216a-5p
m1	miR-5011-5p
m1	miR-4318
m1	miR-8061
m1	miR-1273f
m1	miR-194-5p
m1	miR-510-5p
m1	miR-4782-3p
m1	miR-5092
m1	miR-210-3p
m1	miR-146a-5p
m1	miR-299-3p
m1	miR-187-3p
m1	miR-1260b
m1	FENDRR
m1	miR-655-3p
m1	miR-6736-3p
m1	miR-493-5p
m1	miR-548ah-3p
m1	miR-205-3p
m1	miR-548aw
m1	miR-199b-3p
m1	miR-3192-5p
m1	miR-324-3p
m1	miR-758-3p
m1	miR-524-5p
m1	miR-6741-3p
m1	miR-548p
m1	miR-30e-3p
m1	miR-4770
m1	miR-8070
m1	miR-4438
m1	miR-4454
m1	miR-422a
m1	CRNDE
m1	miR-3612
m1	miR-1910-3p
m1	miR-190a-3p
m1	miR-3157-5p
m1	miR-1247-3p
m1	miR-4691-3p
m1	miR-149-5p
m1	miR-1183
m1	miR-4695-5p
m1	miR-4804-3p
m1	miR-8076
m1	miR-484
m1	miR-28-5p
m1	miR-548ax
m1	miR-6878-5p
m1	miR-5692a
m1	miR-2054
m1	miR-5585-5p
m1	miR-330-3p
m1	miR-455-5p
m1	miR-3926
m1	miR-323a-3p
m1	miR-191-5p
m1	miR-598-3p
m1	miR-449b-5p
m1	RNU1-1
m1	miR-184
m1	miR-452-5p
m1	miR-6504-3p
m1	miR-516b-5p
m1	miR-497-3p
m1	miR-6815-5p
m1	miR-1307-3p
m1	miR-374c-5p
m1	miR-5584-5p
m1	miR-548v
m1	miR-875-5p
m1	miR-4698
m1	miR-431-5p
m1	miR-6807-5p
m1	miR-6796-3p
m1	miR-4495
m1	miR-3924
m1	miR-4766-3p
m1	miR-32-3p
m1	miR-4703-5p
m1	miR-409-3p
m1	miR-512-5p
m1	miR-6855-5p
m1	miR-4775
m1	miR-3118
m1	miR-556-5p
m1	miR-7844-5p
m1	miR-383-3p
m1	miR-1468-3p
m1	miR-30b-3p
m1	miR-4672
m1	miR-4319
m1	miR-664b-3p
m1	miR-376a-5p
m1	miR-507
m1	miR-877-5p
m1	miR-570-5p
m1	miR-5694
m1	miR-619-5p
m1	miR-511-3p
m1	miR-7107-5p
m1	miR-3668
m1	miR-4461
m1	miR-8066
m1	miR-5680
m1	miR-6767-3p
m1	miR-7852-3p
m1	miR-4430
m1	miR-4772-3p
m1	miR-504-3p
m1	miR-3652
m1	miR-2682-5p
m1	miR-8057
m1	miR-33a-3p
m1	miR-1304-3p
m1	miR-606
m1	miR-548ao-5p
m1	miR-4532
m1	miR-3187-3p
m1	miR-3170
m1	miR-6076
m1	miR-6797-3p
m1	miR-4433a-3p
m1	miR-6823-5p
m1	miR-770-5p
m1	miR-4265
m1	miR-1283
m1	miR-548ah-5p
m1	miR-6715a-3p
m1	miR-6837-3p
m1	miR-892a
m1	SNORD90
m1	XIST
m1	MAGI2-AS3
m1	FTX
m1	SNHG8
m1	SNORD111B
m1	SNHG16
m1	SNORA62
m1	OIP5-AS1
m1	miR-6727-3p
m1	miR-3908
m1	miR-5094
m1	miR-548ba
m1	miR-122-3p
m1	miR-5705
m1	miR-3591-5p
m1	miR-6505-5p
m1	miR-26a-1-3p
m1	miR-1258
m1	miR-6762-3p
m1	miR-3606-3p
m1	miR-188-3p
m1	mir-4684
m1	miR-6512-5p
m1	RNU5A-8P
m1	RNA5SP353
m2	miR-1538
m2	miR-30d-5p
m2	miR-340-5p
m2	miR-20a-5p
m2	miR-302b-3p
m2	miR-302e
m2	miR-302c-3p
m2	miR-411-5p
m2	miR-520c-3p
m2	miR-132-3p
m2	miR-519d-3p
m2	miR-520e
m2	miR-499a-5p
m2	miR-520a-3p
m2	miR-20b-5p
m2	miR-1282
m2	miR-32-5p
m2	miR-124-3p
m2	miR-137
m2	miR-129-5p
m2	miR-3662
m2	miR-2113
m2	miR-374a-5p
m2	miR-19a-3p
m2	miR-495-3p
m2	miR-212-3p
m2	miR-133a-3p
m2	miR-429
m2	miR-186-5p
m2	miR-421
m2	miR-200b-3p
m2	miR-653-5p
m2	miR-335-5p
m2	miR-200c-3p
m2	miR-191-5p
m2	miR-19b-3p
m2	miR-506-3p
m2	miR-144-3p
m2	miR-590-3p
m2	miR-181b-5p
m2	miR-106b-5p
m2	miR-3613-3p
m2	miR-17-5p
m2	miR-140-5p
m2	miR-515-3p
m2	miR-5003-3p
m2	miR-361-5p
m2	miR-382-5p
m2	miR-106a-5p
m2	miR-135a-5p
m2	miR-342-3p
m2	miR-153-3p
m2	miR-6873-3p
m2	miR-8059
m2	miR-6821-3p
m2	miR-3925-5p
m2	miR-4284
m2	miR-135b-5p
m2	miR-4465
m2	miR-6867-5p
m2	miR-4735-5p
m2	miR-501-5p
m2	miR-5096
m2	miR-6511a-5p
m2	miR-4521
m2	miR-6847-3p
m2	miR-4769-3p
m2	miR-635
m2	miR-6738-3p
m2	miR-764
m2	miR-2278
m2	miR-663a
m2	mir-4687
m2	miR-4449
m2	mir-4758
m2	mir-1302-2
m2	miR-1288-3p
m2	miR-2909
m2	miR-924
m2	miR-4448
m2	mir-24-1
m2	mir-4774
m2	mir-4777
m2	mir-4680
m2	miR-3188
m2	mir-3198-1
m2	miR-4754
m2	mir-3675
m2	mir-4764
m2	mir-1245b
m2	mir-548h-3
m2	SNORA20
m2	RNU5B-1
m2	SCARNA21
m2	RN7SK
m2	CLUHP3
m2	SNORD49A
m2	LOC389641
m2	LINC00324
m2	SNHG1
m2	RNU4-2
m2	SNORA21
m2	SNORA73B
m2	SCARNA5
m2	RMRP
m2	SNORD83A
m2	RHPN1-AS1
m2	SNORD28
m2	SNORD45B
m2	SNORD12B
m2	RNU4-1
m2	RNU6ATAC
m2	SNORA48
m2	LOC100130899
m2	SCARNA4
m2	SNORD58A
m2	SCARNA6
m2	SNORA40
m2	SNORA46
m2	SNORA30
m2	SNORA71E
m2	LOC727710
m2	SNORD121A
m2	LOC100506844
m2	SNORD66
m2	SNORD98
m2	SNORA27
m2	SNORA7A
m2	SCARNA20
m2	SNORA36C
m2	SNORD63
m2	SNORA74B
m2	LINC00612
m2	LINC00276
m2	SCARNA10
m2	SNORD15A
m2	CASC2
m2	RNU12
m2	FAM66B
m2	MLIP-AS1
m2	LINC00410
m2	TSG1
m2	miR-4258
m2	SNORD72
m2	SNORD27
m2	SNORA29
m2	SNORA80E
m2	OTUD6B-AS1
m2	SNORA9
m2	SNORA60
m2	LINC00339
m2	miR-939-5p
m2	miR-5189-3p
m2	miR-136-3p
m2	mir-1-1
m2	SNORA22
m2	miR-2116-3p
m2	miR-3934-5p
m2	MB
m3	miR-17-5p
m3	miR-20a-5p
m3	miR-93-5p
m3	miR-124-3p
m3	miR-4465
m3	miR-7-5p
m3	miR-519d-3p
m3	miR-224-5p
m3	miR-383-5p
m3	miR-20b-5p
m3	miR-29c-3p
m3	miR-323b-5p
m3	miR-23b-3p
m3	miR-10a-5p
m3	miR-296-3p
m3	miR-25-3p
m3	FENDRR
m3	CRNDE
m3	miR-7110-5p
m3	miR-6803-5p
m3	TUG1
m3	miR-374b-5p
m3	miR-34a-5p
m3	miR-204-5p
m3	miR-520c-3p
m3	miR-150-5p
m3	miR-432-5p
m3	miR-129-5p
m3	miR-935
m3	miR-645
m3	ANCR
m3	miR-211-5p
m3	miR-30d-5p
m3	let-7d-5p
m3	miR-485-5p
m3	let-7c-5p
m3	miR-195-5p
m3	miR-106b-5p
m3	miR-214-3p
m3	miR-452-3p
m3	miR-15b-5p
m3	miR-524-5p
m3	miR-520d-5p
m3	miR-34c-5p
m3	miR-330-5p
m3	miR-30b-5p
m3	miR-183-5p
m3	miR-490-3p
m3	miR-1271-5p
m3	miR-4284
m3	miR-6777-3p
m3	MALAT1
m3	miR-301b-3p
m3	miR-335-5p
m3	let-7g-5p
m3	miR-373-3p
m3	miR-296-5p
m3	miR-302b-3p
m3	miR-302d-3p
m3	miR-372-3p
m3	miR-302a-3p
m3	miR-22-3p
m3	miR-149-5p
m3	miR-223-3p
m3	miR-6781-5p
m3	miR-6835-5p
m3	miR-107
m3	miR-6877-5p
m3	miR-7704
m3	miR-520b
m3	miR-29b-3p
m3	miR-520e
m3	miR-26b-5p
m3	miR-8085
m3	miR-1226-5p
m3	miR-4306
m3	miR-6888-5p
m3	miR-4742-3p
m3	miR-30c-5p
m3	miR-33b-5p
m3	miR-105-5p
m3	miR-4762-3p
m3	miR-33a-5p
m3	miR-519a-3p
m3	miR-422a
m3	TP53COR1
m3	miR-6859-3p
m3	miR-4766-5p
m3	miR-6818-3p
m3	miR-6809-5p
m3	miR-514b-5p
m3	miR-1178-5p
m3	miR-4303
m3	miR-6861-5p
m3	miR-6074
m4	miR-130a-3p
m4	miR-106a-5p
m4	miR-374a-5p
m4	miR-33a-5p
m4	miR-152-3p
m4	miR-101-3p
m4	miR-300
m4	miR-10a-5p
m4	miR-494-3p
m4	miR-421
m4	miR-302e
m4	miR-19a-3p
m4	miR-302c-3p
m4	miR-302d-3p
m4	miR-590-3p
m4	miR-320a
m4	miR-520c-3p
m4	miR-4295
m4	miR-148a-3p
m4	miR-410-3p
m4	miR-124-3p
m4	miR-200b-3p
m4	miR-520b
m4	miR-153-3p
m4	miR-194-5p
m4	miR-379-5p
m4	miR-504-5p
m4	miR-373-3p
m4	miR-200c-3p
m4	miR-363-3p
m4	miR-106b-5p
m4	miR-520e
m4	miR-25-3p
m4	miR-383-5p
m4	miR-92a-3p
m4	miR-448
m4	miR-367-3p
m4	miR-520a-3p
m4	miR-20b-5p
m4	miR-506-3p
m4	miR-520d-3p
m4	miR-599
m4	miR-4319
m4	miR-378a-3p
m4	FENDRR
m4	miR-17-5p
m4	miR-340-5p
m4	miR-144-3p
m4	miR-155-5p
m4	miR-93-5p
m4	let-7b-5p
m4	miR-29a-3p
m4	miR-137
m4	miR-29b-3p
m4	let-7e-5p
m4	miR-18a-5p
m4	miR-299-3p
m4	miR-433-3p
m4	let-7d-5p
m4	miR-27b-3p
m4	miR-138-5p
m4	miR-338-3p
m4	let-7c-5p
m4	miR-496
m4	miR-27a-3p
m4	miR-486-5p
m4	miR-208a-3p
m4	miR-377-3p
m4	miR-519d-3p
m4	miR-33b-5p
m4	miR-185-5p
m4	miR-134-5p
m4	miR-18b-5p
m4	miR-4262
m4	miR-181c-5p
m4	miR-129-5p
m4	miR-202-3p
m4	miR-212-3p
m4	TUG1
m4	MALAT1
m4	miR-544a
m4	miR-23a-3p
m4	miR-1-3p
m4	miR-23b-3p
m4	miR-1297
m4	miR-206
m4	miR-20a-5p
m4	miR-374b-5p
m4	miR-429
m4	miR-186-5p
m4	miR-302b-3p
m4	miR-30c-5p
m4	miR-135b-5p
m4	miR-30e-5p
m4	miR-34a-5p
m4	miR-376c-3p
m4	miR-204-5p
m4	miR-34c-5p
m4	miR-320d
m4	miR-181a-5p
m4	miR-505-3p
m4	miR-495-3p
m4	miR-218-5p
m4	miR-181d-5p
m4	miR-372-3p
m4	miR-92b-3p
m4	miR-26a-5p
m4	miR-132-3p
m4	miR-301b-3p
m4	miR-424-5p
m4	miR-150-5p
m4	miR-15a-5p
m4	miR-30b-5p
m4	miR-217
m4	miR-519d-5p
m4	miR-195-5p
m4	miR-181b-5p
m4	miR-488-3p
m4	miR-542-3p
m4	miR-183-5p
m4	miR-509-3p
m4	miR-224-5p
m4	miR-320c
m4	miR-532-3p
m4	miR-135a-5p
m4	let-7i-5p
m4	miR-96-5p
m4	miR-128-3p
m4	miR-497-5p
m4	miR-15b-5p
m4	miR-4429
m4	miR-4424
m4	miR-147a
m4	miR-449a
m4	miR-613
m4	miR-182-5p
m4	miR-205-5p
m4	miR-3606-3p
m4	miR-216a-5p
m4	miR-196b-5p
m4	miR-154-5p
m4	miR-122-5p
m4	miR-302a-3p
m4	miR-653-5p
m4	miR-7-5p
m4	miR-219a-5p
m4	miR-324-5p
m4	miR-452-5p
m4	miR-208b-3p
m4	miR-518a-5p
m4	miR-190a-5p
m4	let-7g-5p
m4	miR-98-5p
m4	miR-6807-5p
m4	miR-539-5p
m4	miR-5011-5p
m4	let-7f-5p
m4	miR-519c-5p
m4	let-7a-5p
m4	miR-491-5p
m4	miR-216b-5p
m4	miR-223-3p
m4	miR-148b-3p
m4	miR-326
m4	miR-4495
m4	miR-519a-3p
m4	miR-200a-3p
m4	miR-4494
m4	miR-633
m4	miR-582-5p
m4	miR-593-3p
m4	miR-125a-3p
m4	miR-4458
m4	miR-4500
m4	miR-30a-5p
m4	miR-320b
m4	miR-329-3p
m4	miR-362-3p
m4	miR-382-5p
m4	miR-19b-3p
m4	miR-199a-5p
m4	miR-192-5p
m4	miR-500a-3p
m4	miR-8485
m4	miR-376b-3p
m4	miR-203a-3p
m4	miR-6788-5p
m4	miR-1277-5p
m4	miR-30c-1-3p
m4	miR-513a-5p
m4	miR-5692a
m4	miR-6855-3p
m4	miR-1288-5p
m4	miR-6857-3p
m4	miR-384
m4	miR-196a-5p
m4	miR-103a-3p
m4	miR-431-5p
m4	miR-590-5p
m4	miR-758-3p
m4	miR-107
m4	miR-30a-3p
m4	miR-3666
m4	miR-512-3p
m4	miR-4306
m4	miR-139-5p
m4	miR-520f-3p
m4	miR-425-5p
m4	miR-346
m4	miR-34b-5p
m4	miR-7157-5p
m4	miR-323b-5p
m4	miR-375
m4	miR-371a-5p
m4	miR-411-3p
m4	miR-381-3p
m4	miR-141-3p
m4	miR-142-3p
m4	miR-454-3p
m4	miR-130b-3p
m4	miR-26b-5p
m4	miR-503-5p
m4	miR-210-3p
m4	miR-215-5p
m4	miR-125a-5p
m4	miR-21-5p
m4	miR-425-3p
m4	miR-30d-5p
m4	miR-301a-3p
m4	miR-449b-5p
m4	miR-376a-3p
m4	miR-136-5p
m4	miR-221-3p
m4	miR-874-3p
m4	miR-548as-3p
m4	miR-548am-3p
m4	miR-31-5p
m4	miR-22-3p
m4	miR-146a-5p
m4	miR-29c-3p
m4	miR-548n
m4	miR-133a-3p
m4	miR-1271-5p
m4	miR-23c
m4	miR-143-3p
m4	miR-6893-5p
m4	miR-499a-5p
m4	miR-6875-3p
m4	miR-489-3p
m4	miR-451a
m4	miR-3124-3p
m4	miR-10b-3p
m4	miR-5688
m4	miR-7844-5p
m4	miR-125b-2-3p
m4	miR-520g-3p
m4	miR-548av-3p
m4	miR-378a-5p
m4	miR-514a-3p
m4	miR-4735-3p
m4	miR-548g-3p
m4	miR-214-3p
m4	miR-6779-5p
m4	miR-520h
m4	miR-182-3p
m4	miR-525-5p
m4	miR-3619-5p
m4	miR-3689c
m4	miR-1273h-5p
m4	miR-4652-3p
m4	miR-9-5p
m4	miR-361-5p
m4	miR-125b-5p
m4	miR-502-5p
m4	miR-32-5p
m4	miR-615-3p
m4	miR-876-5p
m4	miR-299-5p
m4	miR-526b-3p
m4	miR-4796-3p
m4	miR-548ah-5p
m4	miR-4524a-3p
m4	miR-142-5p
m4	miR-5590-3p
m4	miR-4670-3p
m4	miR-380-3p
m4	miR-543
m4	miR-455-3p
m4	miR-24-3p
m4	miR-4465
m4	miR-4284
m4	miR-7977
m4	miR-146b-5p
m4	miR-493-5p
m4	miR-133b
m4	miR-490-3p
m4	miR-5690
m4	miR-145-5p
m4	miR-411-5p
m4	miR-8079
m4	miR-373-5p
m4	miR-4252
m4	miR-4695-5p
m4	miR-873-5p
m4	miR-5089-5p
m4	miR-4722-5p
m4	miR-5000-3p
m4	miR-140-5p
m4	miR-520d-5p
m4	miR-6890-3p
m4	miR-325
m4	miR-3529-5p
m4	miR-7151-3p
m4	miR-4524b-5p
m4	miR-605-5p
m4	miR-5582-5p
m4	miR-190b
m4	miR-651-3p
m4	miR-3680-3p
m4	miR-342-3p
m4	miR-4782-3p
m4	miR-586
m4	miR-548av-5p
m4	miR-510-5p
m4	let-7c-3p
m4	miR-548k
m4	miR-761
m4	miR-6799-5p
m4	miR-5693
m4	miR-485-3p
m4	miR-512-5p
m4	miR-519c-3p
m4	miR-660-3p
m4	miR-211-5p
m4	miR-6499-3p
m4	miR-6780a-5p
m4	let-7f-2-3p
m4	miR-4789-5p
m4	miR-190a-3p
m4	miR-98-3p
m4	let-7f-1-3p
m4	let-7a-3p
m4	miR-4755-3p
m4	miR-4799-5p
m4	miR-378b
m4	miR-4666a-3p
m4	miR-378d
m4	miR-3685
m4	miR-6884-5p
m4	miR-519b-3p
m4	miR-3664-3p
m4	miR-580-5p
m4	miR-6821-3p
m4	miR-619-3p
m4	miR-3672
m4	miR-559
m4	miR-4482-3p
m4	miR-3185
m4	miR-4728-5p
m4	miR-1827
m4	miR-6808-5p
m4	miR-3929
m4	let-7b-3p
m4	miR-3646
m4	miR-6792-5p
m4	miR-1252-3p
m4	miR-550a-5p
m4	miR-550a-3-5p
m4	miR-6771-5p
m4	miR-7160-5p
m4	miR-548v
m4	miR-3135b
m4	miR-1252-5p
m4	miR-564
m4	miR-6504-3p
m4	miR-378f
m4	miR-3908
m4	miR-1253
m4	miR-548ab
m4	miR-5680
m4	miR-302b-5p
m4	miR-4307
m4	miR-889-3p
m4	miR-518c-5p
m4	miR-143-5p
m4	miR-3934-3p
m4	miR-4642
m4	miR-4727-3p
m4	miR-568
m4	miR-6084
m4	miR-6516-5p
m4	miR-4729
m4	miR-4663
m4	miR-6844
m4	miR-5094
m5	miR-106a-5p
m5	miR-494-3p
m5	miR-590-3p
m5	miR-18a-5p
m5	miR-410-3p
m5	miR-361-5p
m5	miR-7-5p
m5	miR-519d-3p
m5	miR-542-3p
m5	miR-20b-5p
m5	miR-506-3p
m5	miR-192-5p
m5	miR-519e-3p
m5	miR-374a-5p
m5	let-7b-5p
m5	miR-4421
m5	miR-183-5p
m5	miR-4648
m5	miR-4296
m5	miR-2681-3p
m5	ANCR
m5	TUG1
m5	miR-329-3p
m5	miR-425-5p
m5	miR-199a-5p
m5	miR-2116-5p
m5	miR-374b-5p
m5	miR-300
m5	miR-301a-3p
m5	miR-505-3p
m5	miR-320d
m5	miR-148b-3p
m5	miR-362-3p
m5	miR-4782-5p
m5	miR-504-5p
m5	miR-3681-5p
m5	miR-544b
m5	miR-301b-3p
m5	miR-146a-3p
m5	miR-2277-3p
m5	mir-3064
m5	miR-937-3p
m5	mir-4709
m5	mir-4677
m5	mir-4700
m5	SNHG6
m5	LINC00094
m5	SNHG7
m5	SNORD80
m5	MAGI2-AS3
m5	SNORD72
m5	SNORD65
m5	SNORD6
m5	SNORA77
m5	SNORD71
m5	SNORD67
m5	CIDECP
m5	SNORD88A
m5	GAS5
m5	SNORD127
m5	SNHG5
m5	SNORD32A
m5	SNORD19B
m5	SNORD19
m5	SNORD66
m5	SNORD12
m5	ZFAS1
m5	SNORD35A
m5	H19
m5	SNORA26
m5	SNORD33
m5	SNORA3B
m5	SNORD111
m5	WDFY3-AS2
m5	miR-591
m5	miR-4784
m5	let-7f-2-3p
m5	miR-3194-5p
m5	miR-4499
m5	miR-499b-3p
m5	miR-499a-3p
m5	miR-6885-3p
m5	miR-103b
m5	miR-4760-5p
m6	ANCR
m6	miR-26b-5p
m6	miR-6516-3p
m6	miR-3616-5p
m6	miR-6780a-3p
m6	miR-452-3p
m7	miR-130a-3p
m7	miR-543
m7	miR-30d-5p
m7	miR-374b-5p
m7	miR-302b-3p
m7	miR-30c-5p
m7	miR-29a-3p
m7	miR-302d-3p
m7	miR-301a-3p
m7	miR-548i
m7	miR-132-3p
m7	miR-27b-3p
m7	miR-26b-5p
m7	miR-519d-3p
m7	miR-520d-3p
m7	miR-548au-5p
m7	miR-875-5p
m7	miR-548d-5p
m7	miR-548o-5p
m7	miR-548ap-5p
m7	miR-548ab
m7	miR-10a-5p
m7	miR-199a-3p
m7	TUG1
m7	miR-340-5p
m7	miR-93-5p
m7	miR-302e
m7	miR-590-3p
m7	let-7d-5p
m7	miR-520b
m7	miR-302a-3p
m7	miR-27a-3p
m7	miR-488-3p
m7	miR-509-3p
m7	miR-190b
m7	miR-200a-3p
m7	miR-5009-5p
m7	miR-4773
m7	miR-181d-5p
m7	miR-31-5p
m7	miR-381-3p
m7	miR-30e-5p
m7	miR-494-3p
m7	miR-1281
m7	miR-6840-3p
m7	miR-622
m7	miR-190a-5p
m7	miR-520c-3p
m7	miR-329-3p
m7	miR-372-3p
m7	miR-224-5p
m7	miR-548c-3p
m7	miR-544a
m7	miR-30b-5p
m7	miR-1251-3p
m7	miR-3622a-3p
m7	miR-500b-3p
m7	miR-3613-3p
m7	miR-6514-3p
m7	miR-4694-3p
m7	miR-29c-3p
m7	miR-4671-3p
m7	miR-552-5p
m7	miR-1287-3p

## Sheet: edge
node	type
m1	module
m2	module
m3	module
m4	module
m5	module
m6	module
m7	module
miR-16-5p	ncRNA
miR-374a-5p	ncRNA
miR-374b-5p	ncRNA
miR-186-5p	ncRNA
miR-424-5p	ncRNA
miR-335-5p	ncRNA
miR-195-5p	ncRNA
miR-497-5p	ncRNA
miR-27a-3p	ncRNA
miR-223-3p	ncRNA
miR-873-5p	ncRNA
miR-1297	ncRNA
miR-9-5p	ncRNA
miR-300	ncRNA
miR-381-3p	ncRNA
miR-4458	ncRNA
miR-302c-3p	ncRNA
miR-98-5p	ncRNA
miR-143-3p	ncRNA
let-7e-5p	ncRNA
miR-26a-5p	ncRNA
let-7d-5p	ncRNA
miR-485-5p	ncRNA
miR-520b	ncRNA
let-7f-5p	ncRNA
miR-193b-3p	ncRNA
miR-26b-5p	ncRNA
miR-139-5p	ncRNA
miR-373-5p	ncRNA
miR-432-5p	ncRNA
miR-4282	ncRNA
let-7i-5p	ncRNA
let-7a-5p	ncRNA
miR-129-5p	ncRNA
miR-198	ncRNA
miR-4500	ncRNA
miR-6499-3p	ncRNA
miR-3927-3p	ncRNA
miR-449a	ncRNA
miR-182-5p	ncRNA
miR-518f-5p	ncRNA
miR-323b-5p	ncRNA
miR-371a-5p	ncRNA
miR-6838-5p	ncRNA
miR-204-5p	ncRNA
miR-15a-5p	ncRNA
miR-15b-5p	ncRNA
miR-324-5p	ncRNA
miR-544a	ncRNA
miR-1-3p	ncRNA
miR-543	ncRNA
miR-23b-3p	ncRNA
miR-30a-5p	ncRNA
miR-206	ncRNA
miR-33a-5p	ncRNA
miR-320b	ncRNA
miR-30c-5p	ncRNA
miR-494-3p	ncRNA
let-7g-5p	ncRNA
miR-301a-3p	ncRNA
miR-320a	ncRNA
miR-376b-3p	ncRNA
miR-410-3p	ncRNA
miR-222-3p	ncRNA
miR-454-3p	ncRNA
miR-361-5p	ncRNA
miR-30b-5p	ncRNA
miR-217	ncRNA
miR-486-5p	ncRNA
miR-200c-3p	ncRNA
miR-33b-5p	ncRNA
miR-183-5p	ncRNA
miR-214-3p	ncRNA
miR-219a-5p	ncRNA
miR-96-5p	ncRNA
miR-383-5p	ncRNA
miR-376a-3p	ncRNA
miR-202-3p	ncRNA
miR-548c-3p	ncRNA
miR-19b-3p	ncRNA
miR-221-3p	ncRNA
miR-613	ncRNA
miR-548j-3p	ncRNA
miR-3619-5p	ncRNA
miR-548ar-3p	ncRNA
miR-340-5p	ncRNA
miR-1271-5p	ncRNA
miR-144-3p	ncRNA
miR-101-3p	ncRNA
miR-302b-3p	ncRNA
miR-135b-5p	ncRNA
miR-34a-5p	ncRNA
miR-376c-3p	ncRNA
miR-19a-3p	ncRNA
miR-302d-3p	ncRNA
miR-154-5p	ncRNA
miR-495-3p	ncRNA
miR-520c-3p	ncRNA
miR-339-5p	ncRNA
miR-423-3p	ncRNA
miR-372-3p	ncRNA
miR-132-3p	ncRNA
miR-200b-3p	ncRNA
miR-150-5p	ncRNA
miR-496	ncRNA
miR-103a-3p	ncRNA
miR-377-3p	ncRNA
miR-520e	ncRNA
miR-18b-5p	ncRNA
miR-382-5p	ncRNA
miR-212-3p	ncRNA
miR-448	ncRNA
miR-499a-5p	ncRNA
miR-520a-3p	ncRNA
miR-107	ncRNA
MALAT1	ncRNA
miR-488-3p	ncRNA
miR-421	ncRNA
miR-6893-5p	ncRNA
miR-30c-2-3p	ncRNA
miR-3135b	ncRNA
miR-1827	ncRNA
miR-6808-5p	ncRNA
miR-3929	ncRNA
miR-4768-3p	ncRNA
miR-6780a-5p	ncRNA
miR-4649-3p	ncRNA
miR-143-5p	ncRNA
miR-7158-3p	ncRNA
miR-122-5p	ncRNA
miR-18a-5p	ncRNA
miR-542-3p	ncRNA
miR-106b-5p	ncRNA
miR-128-3p	ncRNA
miR-378a-3p	ncRNA
miR-190a-5p	ncRNA
miR-384	ncRNA
miR-155-5p	ncRNA
miR-10a-5p	ncRNA
miR-590-3p	ncRNA
miR-539-5p	ncRNA
miR-425-5p	ncRNA
miR-190b	ncRNA
miR-876-5p	ncRNA
miR-4684-5p	ncRNA
miR-215-5p	ncRNA
miR-6895-3p	ncRNA
miR-10b-5p	ncRNA
miR-5699-3p	ncRNA
miR-365a-3p	ncRNA
miR-513c-5p	ncRNA
let-7b-5p	ncRNA
miR-342-3p	ncRNA
miR-433-3p	ncRNA
miR-208a-3p	ncRNA
miR-4262	ncRNA
miR-181c-5p	ncRNA
miR-145-5p	ncRNA
miR-23a-3p	ncRNA
miR-17-5p	ncRNA
miR-20a-5p	ncRNA
miR-429	ncRNA
miR-93-5p	ncRNA
miR-141-3p	ncRNA
miR-30a-3p	ncRNA
miR-142-3p	ncRNA
miR-196a-5p	ncRNA
miR-4295	ncRNA
miR-92b-3p	ncRNA
miR-301b-3p	ncRNA
miR-615-3p	ncRNA
miR-302a-3p	ncRNA
miR-130b-3p	ncRNA
miR-138-5p	ncRNA
miR-526b-3p	ncRNA
miR-7-5p	ncRNA
miR-185-5p	ncRNA
miR-362-3p	ncRNA
miR-25-3p	ncRNA
miR-1277-5p	ncRNA
miR-146b-5p	ncRNA
miR-216b-5p	ncRNA
miR-548bb-3p	ncRNA
miR-31-5p	ncRNA
miR-140-5p	ncRNA
miR-20b-5p	ncRNA
miR-200a-3p	ncRNA
miR-205-5p	ncRNA
miR-548aa	ncRNA
miR-142-5p	ncRNA
miR-152-3p	ncRNA
miR-181a-5p	ncRNA
miR-181d-5p	ncRNA
miR-653-5p	ncRNA
miR-199b-5p	ncRNA
miR-148b-3p	ncRNA
miR-199a-5p	ncRNA
miR-130a-3p	ncRNA
miR-3666	ncRNA
miR-203a-3p	ncRNA
miR-4465	ncRNA
miR-153-3p	ncRNA
miR-192-5p	ncRNA
miR-106a-5p	ncRNA
miR-411-5p	ncRNA
miR-196b-5p	ncRNA
miR-133b	ncRNA
miR-181b-5p	ncRNA
miR-590-5p	ncRNA
miR-197-3p	ncRNA
miR-21-5p	ncRNA
miR-30d-5p	ncRNA
miR-520g-3p	ncRNA
miR-30e-5p	ncRNA
miR-34c-5p	ncRNA
miR-320d	ncRNA
miR-505-3p	ncRNA
miR-124-3p	ncRNA
miR-373-3p	ncRNA
miR-519d-3p	ncRNA
miR-520f-3p	ncRNA
miR-503-5p	ncRNA
miR-320c	ncRNA
miR-135a-5p	ncRNA
miR-34b-5p	ncRNA
miR-4429	ncRNA
miR-552-5p	ncRNA
miR-4725-5p	ncRNA
miR-506-3p	ncRNA
miR-520h	ncRNA
miR-520d-3p	ncRNA
miR-646	ncRNA
miR-519a-3p	ncRNA
miR-29c-3p	ncRNA
miR-375	ncRNA
miR-708-3p	ncRNA
miR-211-5p	ncRNA
miR-599	ncRNA
miR-338-3p	ncRNA
miR-302e	ncRNA
miR-24-3p	ncRNA
miR-512-3p	ncRNA
miR-548aq-3p	ncRNA
miR-224-5p	ncRNA
miR-3613-3p	ncRNA
miR-450a-5p	ncRNA
miR-186-3p	ncRNA
miR-510-3p	ncRNA
miR-4666a-3p	ncRNA
miR-524-3p	ncRNA
miR-4443	ncRNA
miR-134-5p	ncRNA
miR-208b-3p	ncRNA
miR-148a-3p	ncRNA
miR-490-3p	ncRNA
miR-22-3p	ncRNA
miR-5693	ncRNA
miR-548at-3p	ncRNA
miR-23c	ncRNA
miR-137	ncRNA
miR-32-5p	ncRNA
let-7c-5p	ncRNA
miR-379-5p	ncRNA
miR-100-5p	ncRNA
miR-92a-3p	ncRNA
miR-367-3p	ncRNA
miR-29a-3p	ncRNA
miR-296-3p	ncRNA
miR-27b-3p	ncRNA
miR-193a-3p	ncRNA
miR-136-5p	ncRNA
miR-218-5p	ncRNA
miR-29b-3p	ncRNA
miR-363-3p	ncRNA
miR-370-3p	ncRNA
miR-329-3p	ncRNA
miR-6832-5p	ncRNA
miR-1303	ncRNA
miR-216a-5p	ncRNA
miR-5011-5p	ncRNA
miR-4318	ncRNA
miR-8061	ncRNA
miR-1273f	ncRNA
miR-194-5p	ncRNA
miR-510-5p	ncRNA
miR-4782-3p	ncRNA
miR-5092	ncRNA
miR-210-3p	ncRNA
miR-146a-5p	ncRNA
miR-299-3p	ncRNA
miR-187-3p	ncRNA
miR-1260b	ncRNA
FENDRR	ncRNA
miR-655-3p	ncRNA
miR-6736-3p	ncRNA
miR-493-5p	ncRNA
miR-548ah-3p	ncRNA
miR-205-3p	ncRNA
miR-548aw	ncRNA
miR-199b-3p	ncRNA
miR-3192-5p	ncRNA
miR-324-3p	ncRNA
miR-758-3p	ncRNA
miR-524-5p	ncRNA
miR-6741-3p	ncRNA
miR-548p	ncRNA
miR-30e-3p	ncRNA
miR-4770	ncRNA
miR-8070	ncRNA
miR-4438	ncRNA
miR-4454	ncRNA
miR-422a	ncRNA
CRNDE	ncRNA
miR-3612	ncRNA
miR-1910-3p	ncRNA
miR-190a-3p	ncRNA
miR-3157-5p	ncRNA
miR-1247-3p	ncRNA
miR-4691-3p	ncRNA
miR-149-5p	ncRNA
miR-1183	ncRNA
miR-4695-5p	ncRNA
miR-4804-3p	ncRNA
miR-8076	ncRNA
miR-484	ncRNA
miR-28-5p	ncRNA
miR-548ax	ncRNA
miR-6878-5p	ncRNA
miR-5692a	ncRNA
miR-2054	ncRNA
miR-5585-5p	ncRNA
miR-330-3p	ncRNA
miR-455-5p	ncRNA
miR-3926	ncRNA
miR-323a-3p	ncRNA
miR-191-5p	ncRNA
miR-598-3p	ncRNA
miR-449b-5p	ncRNA
RNU1-1	ncRNA
miR-184	ncRNA
miR-452-5p	ncRNA
miR-6504-3p	ncRNA
miR-516b-5p	ncRNA
miR-497-3p	ncRNA
miR-6815-5p	ncRNA
miR-1307-3p	ncRNA
miR-374c-5p	ncRNA
miR-5584-5p	ncRNA
miR-548v	ncRNA
miR-875-5p	ncRNA
miR-4698	ncRNA
miR-431-5p	ncRNA
miR-6807-5p	ncRNA
miR-6796-3p	ncRNA
miR-4495	ncRNA
miR-3924	ncRNA
miR-4766-3p	ncRNA
miR-32-3p	ncRNA
miR-4703-5p	ncRNA
miR-409-3p	ncRNA
miR-512-5p	ncRNA
miR-6855-5p	ncRNA
miR-4775	ncRNA
miR-3118	ncRNA
miR-556-5p	ncRNA
miR-7844-5p	ncRNA
miR-383-3p	ncRNA
miR-1468-3p	ncRNA
miR-30b-3p	ncRNA
miR-4672	ncRNA
miR-4319	ncRNA
miR-664b-3p	ncRNA
miR-376a-5p	ncRNA
miR-507	ncRNA
miR-877-5p	ncRNA
miR-570-5p	ncRNA
miR-5694	ncRNA
miR-619-5p	ncRNA
miR-511-3p	ncRNA
miR-7107-5p	ncRNA
miR-3668	ncRNA
miR-4461	ncRNA
miR-8066	ncRNA
miR-5680	ncRNA
miR-6767-3p	ncRNA
miR-7852-3p	ncRNA
miR-4430	ncRNA
miR-4772-3p	ncRNA
miR-504-3p	ncRNA
miR-3652	ncRNA
miR-2682-5p	ncRNA
miR-8057	ncRNA
miR-33a-3p	ncRNA
miR-1304-3p	ncRNA
miR-606	ncRNA
miR-548ao-5p	ncRNA
miR-4532	ncRNA
miR-3187-3p	ncRNA
miR-3170	ncRNA
miR-6076	ncRNA
miR-6797-3p	ncRNA
miR-4433a-3p	ncRNA
miR-6823-5p	ncRNA
miR-770-5p	ncRNA
miR-4265	ncRNA
miR-1283	ncRNA
miR-548ah-5p	ncRNA
miR-6715a-3p	ncRNA
miR-6837-3p	ncRNA
miR-892a	ncRNA
SNORD90	ncRNA
XIST	ncRNA
MAGI2-AS3	ncRNA
FTX	ncRNA
SNHG8	ncRNA
SNORD111B	ncRNA
SNHG16	ncRNA
SNORA62	ncRNA
OIP5-AS1	ncRNA
miR-6727-3p	ncRNA
miR-3908	ncRNA
miR-5094	ncRNA
miR-548ba	ncRNA
miR-122-3p	ncRNA
miR-5705	ncRNA
miR-3591-5p	ncRNA
miR-6505-5p	ncRNA
miR-26a-1-3p	ncRNA
miR-1258	ncRNA
miR-6762-3p	ncRNA
miR-3606-3p	ncRNA
miR-188-3p	ncRNA
mir-4684	ncRNA
miR-6512-5p	ncRNA
RNU5A-8P	ncRNA
RNA5SP353	ncRNA
miR-1538	ncRNA
miR-30d-5p	ncRNA
miR-340-5p	ncRNA
miR-20a-5p	ncRNA
miR-302b-3p	ncRNA
miR-302e	ncRNA
miR-302c-3p	ncRNA
miR-411-5p	ncRNA
miR-520c-3p	ncRNA
miR-132-3p	ncRNA
miR-519d-3p	ncRNA
miR-520e	ncRNA
miR-499a-5p	ncRNA
miR-520a-3p	ncRNA
miR-20b-5p	ncRNA
miR-1282	ncRNA
miR-32-5p	ncRNA
miR-124-3p	ncRNA
miR-137	ncRNA
miR-129-5p	ncRNA
miR-3662	ncRNA
miR-2113	ncRNA
miR-374a-5p	ncRNA
miR-19a-3p	ncRNA
miR-495-3p	ncRNA
miR-212-3p	ncRNA
miR-133a-3p	ncRNA
miR-429	ncRNA
miR-186-5p	ncRNA
miR-421	ncRNA
miR-200b-3p	ncRNA
miR-653-5p	ncRNA
miR-335-5p	ncRNA
miR-200c-3p	ncRNA
miR-191-5p	ncRNA
miR-19b-3p	ncRNA
miR-506-3p	ncRNA
miR-144-3p	ncRNA
miR-590-3p	ncRNA
miR-181b-5p	ncRNA
miR-106b-5p	ncRNA
miR-3613-3p	ncRNA
miR-17-5p	ncRNA
miR-140-5p	ncRNA
miR-515-3p	ncRNA
miR-5003-3p	ncRNA
miR-361-5p	ncRNA
miR-382-5p	ncRNA
miR-106a-5p	ncRNA
miR-135a-5p	ncRNA
miR-342-3p	ncRNA
miR-153-3p	ncRNA
miR-6873-3p	ncRNA
miR-8059	ncRNA
miR-6821-3p	ncRNA
miR-3925-5p	ncRNA
miR-4284	ncRNA
miR-135b-5p	ncRNA
miR-4465	ncRNA
miR-6867-5p	ncRNA
miR-4735-5p	ncRNA
miR-501-5p	ncRNA
miR-5096	ncRNA
miR-6511a-5p	ncRNA
miR-4521	ncRNA
miR-6847-3p	ncRNA
miR-4769-3p	ncRNA
miR-635	ncRNA
miR-6738-3p	ncRNA
miR-764	ncRNA
miR-2278	ncRNA
miR-663a	ncRNA
mir-4687	ncRNA
miR-4449	ncRNA
mir-4758	ncRNA
mir-1302-2	ncRNA
miR-1288-3p	ncRNA
miR-2909	ncRNA
miR-924	ncRNA
miR-4448	ncRNA
mir-24-1	ncRNA
mir-4774	ncRNA
mir-4777	ncRNA
mir-4680	ncRNA
miR-3188	ncRNA
mir-3198-1	ncRNA
miR-4754	ncRNA
mir-3675	ncRNA
mir-4764	ncRNA
mir-1245b	ncRNA
mir-548h-3	ncRNA
SNORA20	ncRNA
RNU5B-1	ncRNA
SCARNA21	ncRNA
RN7SK	ncRNA
CLUHP3	ncRNA
SNORD49A	ncRNA
LOC389641	ncRNA
LINC00324	ncRNA
SNHG1	ncRNA
RNU4-2	ncRNA
SNORA21	ncRNA
SNORA73B	ncRNA
SCARNA5	ncRNA
RMRP	ncRNA
SNORD83A	ncRNA
RHPN1-AS1	ncRNA
SNORD28	ncRNA
SNORD45B	ncRNA
SNORD12B	ncRNA
RNU4-1	ncRNA
RNU6ATAC	ncRNA
SNORA48	ncRNA
LOC100130899	ncRNA
SCARNA4	ncRNA
SNORD58A	ncRNA
SCARNA6	ncRNA
SNORA40	ncRNA
SNORA46	ncRNA
SNORA30	ncRNA
SNORA71E	ncRNA
LOC727710	ncRNA
SNORD121A	ncRNA
LOC100506844	ncRNA
SNORD66	ncRNA
SNORD98	ncRNA
SNORA27	ncRNA
SNORA7A	ncRNA
SCARNA20	ncRNA
SNORA36C	ncRNA
SNORD63	ncRNA
SNORA74B	ncRNA
LINC00612	ncRNA
LINC00276	ncRNA
SCARNA10	ncRNA
SNORD15A	ncRNA
CASC2	ncRNA
RNU12	ncRNA
FAM66B	ncRNA
MLIP-AS1	ncRNA
LINC00410	ncRNA
TSG1	ncRNA
miR-4258	ncRNA
SNORD72	ncRNA
SNORD27	ncRNA
SNORA29	ncRNA
SNORA80E	ncRNA
OTUD6B-AS1	ncRNA
SNORA9	ncRNA
SNORA60	ncRNA
LINC00339	ncRNA
miR-939-5p	ncRNA
miR-5189-3p	ncRNA
miR-136-3p	ncRNA
mir-1-1	ncRNA
SNORA22	ncRNA
miR-2116-3p	ncRNA
miR-3934-5p	ncRNA
MB	ncRNA
miR-17-5p	ncRNA
miR-20a-5p	ncRNA
miR-93-5p	ncRNA
miR-124-3p	ncRNA
miR-4465	ncRNA
miR-7-5p	ncRNA
miR-519d-3p	ncRNA
miR-224-5p	ncRNA
miR-383-5p	ncRNA
miR-20b-5p	ncRNA
miR-29c-3p	ncRNA
miR-323b-5p	ncRNA
miR-23b-3p	ncRNA
miR-10a-5p	ncRNA
miR-296-3p	ncRNA
miR-25-3p	ncRNA
FENDRR	ncRNA
CRNDE	ncRNA
miR-7110-5p	ncRNA
miR-6803-5p	ncRNA
TUG1	ncRNA
miR-374b-5p	ncRNA
miR-34a-5p	ncRNA
miR-204-5p	ncRNA
miR-520c-3p	ncRNA
miR-150-5p	ncRNA
miR-432-5p	ncRNA
miR-129-5p	ncRNA
miR-935	ncRNA
miR-645	ncRNA
ANCR	ncRNA
miR-211-5p	ncRNA
miR-30d-5p	ncRNA
let-7d-5p	ncRNA
miR-485-5p	ncRNA
let-7c-5p	ncRNA
miR-195-5p	ncRNA
miR-106b-5p	ncRNA
miR-214-3p	ncRNA
miR-452-3p	ncRNA
miR-15b-5p	ncRNA
miR-524-5p	ncRNA
miR-520d-5p	ncRNA
miR-34c-5p	ncRNA
miR-330-5p	ncRNA
miR-30b-5p	ncRNA
miR-183-5p	ncRNA
miR-490-3p	ncRNA
miR-1271-5p	ncRNA
miR-4284	ncRNA
miR-6777-3p	ncRNA
MALAT1	ncRNA
miR-301b-3p	ncRNA
miR-335-5p	ncRNA
let-7g-5p	ncRNA
miR-373-3p	ncRNA
miR-296-5p	ncRNA
miR-302b-3p	ncRNA
miR-302d-3p	ncRNA
miR-372-3p	ncRNA
miR-302a-3p	ncRNA
miR-22-3p	ncRNA
miR-149-5p	ncRNA
miR-223-3p	ncRNA
miR-6781-5p	ncRNA
miR-6835-5p	ncRNA
miR-107	ncRNA
miR-6877-5p	ncRNA
miR-7704	ncRNA
miR-520b	ncRNA
miR-29b-3p	ncRNA
miR-520e	ncRNA
miR-26b-5p	ncRNA
miR-8085	ncRNA
miR-1226-5p	ncRNA
miR-4306	ncRNA
miR-6888-5p	ncRNA
miR-4742-3p	ncRNA
miR-30c-5p	ncRNA
miR-33b-5p	ncRNA
miR-105-5p	ncRNA
miR-4762-3p	ncRNA
miR-33a-5p	ncRNA
miR-519a-3p	ncRNA
miR-422a	ncRNA
TP53COR1	ncRNA
miR-6859-3p	ncRNA
miR-4766-5p	ncRNA
miR-6818-3p	ncRNA
miR-6809-5p	ncRNA
miR-514b-5p	ncRNA
miR-1178-5p	ncRNA
miR-4303	ncRNA
miR-6861-5p	ncRNA
miR-6074	ncRNA
miR-130a-3p	ncRNA
miR-106a-5p	ncRNA
miR-374a-5p	ncRNA
miR-33a-5p	ncRNA
miR-152-3p	ncRNA
miR-101-3p	ncRNA
miR-300	ncRNA
miR-10a-5p	ncRNA
miR-494-3p	ncRNA
miR-421	ncRNA
miR-302e	ncRNA
miR-19a-3p	ncRNA
miR-302c-3p	ncRNA
miR-302d-3p	ncRNA
miR-590-3p	ncRNA
miR-320a	ncRNA
miR-520c-3p	ncRNA
miR-4295	ncRNA
miR-148a-3p	ncRNA
miR-410-3p	ncRNA
miR-124-3p	ncRNA
miR-200b-3p	ncRNA
miR-520b	ncRNA
miR-153-3p	ncRNA
miR-194-5p	ncRNA
miR-379-5p	ncRNA
miR-504-5p	ncRNA
miR-373-3p	ncRNA
miR-200c-3p	ncRNA
miR-363-3p	ncRNA
miR-106b-5p	ncRNA
miR-520e	ncRNA
miR-25-3p	ncRNA
miR-383-5p	ncRNA
miR-92a-3p	ncRNA
miR-448	ncRNA
miR-367-3p	ncRNA
miR-520a-3p	ncRNA
miR-20b-5p	ncRNA
miR-506-3p	ncRNA
miR-520d-3p	ncRNA
miR-599	ncRNA
miR-4319	ncRNA
miR-378a-3p	ncRNA
FENDRR	ncRNA
miR-17-5p	ncRNA
miR-340-5p	ncRNA
miR-144-3p	ncRNA
miR-155-5p	ncRNA
miR-93-5p	ncRNA
let-7b-5p	ncRNA
miR-29a-3p	ncRNA
miR-137	ncRNA
miR-29b-3p	ncRNA
let-7e-5p	ncRNA
miR-18a-5p	ncRNA
miR-299-3p	ncRNA
miR-433-3p	ncRNA
let-7d-5p	ncRNA
miR-27b-3p	ncRNA
miR-138-5p	ncRNA
miR-338-3p	ncRNA
let-7c-5p	ncRNA
miR-496	ncRNA
miR-27a-3p	ncRNA
miR-486-5p	ncRNA
miR-208a-3p	ncRNA
miR-377-3p	ncRNA
miR-519d-3p	ncRNA
miR-33b-5p	ncRNA
miR-185-5p	ncRNA
miR-134-5p	ncRNA
miR-18b-5p	ncRNA
miR-4262	ncRNA
miR-181c-5p	ncRNA
miR-129-5p	ncRNA
miR-202-3p	ncRNA
miR-212-3p	ncRNA
TUG1	ncRNA
MALAT1	ncRNA
miR-544a	ncRNA
miR-23a-3p	ncRNA
miR-1-3p	ncRNA
miR-23b-3p	ncRNA
miR-1297	ncRNA
miR-206	ncRNA
miR-20a-5p	ncRNA
miR-374b-5p	ncRNA
miR-429	ncRNA
miR-186-5p	ncRNA
miR-302b-3p	ncRNA
miR-30c-5p	ncRNA
miR-135b-5p	ncRNA
miR-30e-5p	ncRNA
miR-34a-5p	ncRNA
miR-376c-3p	ncRNA
miR-204-5p	ncRNA
miR-34c-5p	ncRNA
miR-320d	ncRNA
miR-181a-5p	ncRNA
miR-505-3p	ncRNA
miR-495-3p	ncRNA
miR-218-5p	ncRNA
miR-181d-5p	ncRNA
miR-372-3p	ncRNA
miR-92b-3p	ncRNA
miR-26a-5p	ncRNA
miR-132-3p	ncRNA
miR-301b-3p	ncRNA
miR-424-5p	ncRNA
miR-150-5p	ncRNA
miR-15a-5p	ncRNA
miR-30b-5p	ncRNA
miR-217	ncRNA
miR-519d-5p	ncRNA
miR-195-5p	ncRNA
miR-181b-5p	ncRNA
miR-488-3p	ncRNA
miR-542-3p	ncRNA
miR-183-5p	ncRNA
miR-509-3p	ncRNA
miR-224-5p	ncRNA
miR-320c	ncRNA
miR-532-3p	ncRNA
miR-135a-5p	ncRNA
let-7i-5p	ncRNA
miR-96-5p	ncRNA
miR-128-3p	ncRNA
miR-497-5p	ncRNA
miR-15b-5p	ncRNA
miR-4429	ncRNA
miR-4424	ncRNA
miR-147a	ncRNA
miR-449a	ncRNA
miR-613	ncRNA
miR-182-5p	ncRNA
miR-205-5p	ncRNA
miR-3606-3p	ncRNA
miR-216a-5p	ncRNA
miR-196b-5p	ncRNA
miR-154-5p	ncRNA
miR-122-5p	ncRNA
miR-302a-3p	ncRNA
miR-653-5p	ncRNA
miR-7-5p	ncRNA
miR-219a-5p	ncRNA
miR-324-5p	ncRNA
miR-452-5p	ncRNA
miR-208b-3p	ncRNA
miR-518a-5p	ncRNA
miR-190a-5p	ncRNA
let-7g-5p	ncRNA
miR-98-5p	ncRNA
miR-6807-5p	ncRNA
miR-539-5p	ncRNA
miR-5011-5p	ncRNA
let-7f-5p	ncRNA
miR-519c-5p	ncRNA
let-7a-5p	ncRNA
miR-491-5p	ncRNA
miR-216b-5p	ncRNA
miR-223-3p	ncRNA
miR-148b-3p	ncRNA
miR-326	ncRNA
miR-4495	ncRNA
miR-519a-3p	ncRNA
miR-200a-3p	ncRNA
miR-4494	ncRNA
miR-633	ncRNA
miR-582-5p	ncRNA
miR-593-3p	ncRNA
miR-125a-3p	ncRNA
miR-4458	ncRNA
miR-4500	ncRNA
miR-30a-5p	ncRNA
miR-320b	ncRNA
miR-329-3p	ncRNA
miR-362-3p	ncRNA
miR-382-5p	ncRNA
miR-19b-3p	ncRNA
miR-199a-5p	ncRNA
miR-192-5p	ncRNA
miR-500a-3p	ncRNA
miR-8485	ncRNA
miR-376b-3p	ncRNA
miR-203a-3p	ncRNA
miR-6788-5p	ncRNA
miR-1277-5p	ncRNA
miR-30c-1-3p	ncRNA
miR-513a-5p	ncRNA
miR-5692a	ncRNA
miR-6855-3p	ncRNA
miR-1288-5p	ncRNA
miR-6857-3p	ncRNA
miR-384	ncRNA
miR-196a-5p	ncRNA
miR-103a-3p	ncRNA
miR-431-5p	ncRNA
miR-590-5p	ncRNA
miR-758-3p	ncRNA
miR-107	ncRNA
miR-30a-3p	ncRNA
miR-3666	ncRNA
miR-512-3p	ncRNA
miR-4306	ncRNA
miR-139-5p	ncRNA
miR-520f-3p	ncRNA
miR-425-5p	ncRNA
miR-346	ncRNA
miR-34b-5p	ncRNA
miR-7157-5p	ncRNA
miR-323b-5p	ncRNA
miR-375	ncRNA
miR-371a-5p	ncRNA
miR-411-3p	ncRNA
miR-381-3p	ncRNA
miR-141-3p	ncRNA
miR-142-3p	ncRNA
miR-454-3p	ncRNA
miR-130b-3p	ncRNA
miR-26b-5p	ncRNA
miR-503-5p	ncRNA
miR-210-3p	ncRNA
miR-215-5p	ncRNA
miR-125a-5p	ncRNA
miR-21-5p	ncRNA
miR-425-3p	ncRNA
miR-30d-5p	ncRNA
miR-301a-3p	ncRNA
miR-449b-5p	ncRNA
miR-376a-3p	ncRNA
miR-136-5p	ncRNA
miR-221-3p	ncRNA
miR-874-3p	ncRNA
miR-548as-3p	ncRNA
miR-548am-3p	ncRNA
miR-31-5p	ncRNA
miR-22-3p	ncRNA
miR-146a-5p	ncRNA
miR-29c-3p	ncRNA
miR-548n	ncRNA
miR-133a-3p	ncRNA
miR-1271-5p	ncRNA
miR-23c	ncRNA
miR-143-3p	ncRNA
miR-6893-5p	ncRNA
miR-499a-5p	ncRNA
miR-6875-3p	ncRNA
miR-489-3p	ncRNA
miR-451a	ncRNA
miR-3124-3p	ncRNA
miR-10b-3p	ncRNA
miR-5688	ncRNA
miR-7844-5p	ncRNA
miR-125b-2-3p	ncRNA
miR-520g-3p	ncRNA
miR-548av-3p	ncRNA
miR-378a-5p	ncRNA
miR-514a-3p	ncRNA
miR-4735-3p	ncRNA
miR-548g-3p	ncRNA
miR-214-3p	ncRNA
miR-6779-5p	ncRNA
miR-520h	ncRNA
miR-182-3p	ncRNA
miR-525-5p	ncRNA
miR-3619-5p	ncRNA
miR-3689c	ncRNA
miR-1273h-5p	ncRNA
miR-4652-3p	ncRNA
miR-9-5p	ncRNA
miR-361-5p	ncRNA
miR-125b-5p	ncRNA
miR-502-5p	ncRNA
miR-32-5p	ncRNA
miR-615-3p	ncRNA
miR-876-5p	ncRNA
miR-299-5p	ncRNA
miR-526b-3p	ncRNA
miR-4796-3p	ncRNA
miR-548ah-5p	ncRNA
miR-4524a-3p	ncRNA
miR-142-5p	ncRNA
miR-5590-3p	ncRNA
miR-4670-3p	ncRNA
miR-380-3p	ncRNA
miR-543	ncRNA
miR-455-3p	ncRNA
miR-24-3p	ncRNA
miR-4465	ncRNA
miR-4284	ncRNA
miR-7977	ncRNA
miR-146b-5p	ncRNA
miR-493-5p	ncRNA
miR-133b	ncRNA
miR-490-3p	ncRNA
miR-5690	ncRNA
miR-145-5p	ncRNA
miR-411-5p	ncRNA
miR-8079	ncRNA
miR-373-5p	ncRNA
miR-4252	ncRNA
miR-4695-5p	ncRNA
miR-873-5p	ncRNA
miR-5089-5p	ncRNA
miR-4722-5p	ncRNA
miR-5000-3p	ncRNA
miR-140-5p	ncRNA
miR-520d-5p	ncRNA
miR-6890-3p	ncRNA
miR-325	ncRNA
miR-3529-5p	ncRNA
miR-7151-3p	ncRNA
miR-4524b-5p	ncRNA
miR-605-5p	ncRNA
miR-5582-5p	ncRNA
miR-190b	ncRNA
miR-651-3p	ncRNA
miR-3680-3p	ncRNA
miR-342-3p	ncRNA
miR-4782-3p	ncRNA
miR-586	ncRNA
miR-548av-5p	ncRNA
miR-510-5p	ncRNA
let-7c-3p	ncRNA
miR-548k	ncRNA
miR-761	ncRNA
miR-6799-5p	ncRNA
miR-5693	ncRNA
miR-485-3p	ncRNA
miR-512-5p	ncRNA
miR-519c-3p	ncRNA
miR-660-3p	ncRNA
miR-211-5p	ncRNA
miR-6499-3p	ncRNA
miR-6780a-5p	ncRNA
let-7f-2-3p	ncRNA
miR-4789-5p	ncRNA
miR-190a-3p	ncRNA
miR-98-3p	ncRNA
let-7f-1-3p	ncRNA
let-7a-3p	ncRNA
miR-4755-3p	ncRNA
miR-4799-5p	ncRNA
miR-378b	ncRNA
miR-4666a-3p	ncRNA
miR-378d	ncRNA
miR-3685	ncRNA
miR-6884-5p	ncRNA
miR-519b-3p	ncRNA
miR-3664-3p	ncRNA
miR-580-5p	ncRNA
miR-6821-3p	ncRNA
miR-619-3p	ncRNA
miR-3672	ncRNA
miR-559	ncRNA
miR-4482-3p	ncRNA
miR-3185	ncRNA
miR-4728-5p	ncRNA
miR-1827	ncRNA
miR-6808-5p	ncRNA
miR-3929	ncRNA
let-7b-3p	ncRNA
miR-3646	ncRNA
miR-6792-5p	ncRNA
miR-1252-3p	ncRNA
miR-550a-5p	ncRNA
miR-550a-3-5p	ncRNA
miR-6771-5p	ncRNA
miR-7160-5p	ncRNA
miR-548v	ncRNA
miR-3135b	ncRNA
miR-1252-5p	ncRNA
miR-564	ncRNA
miR-6504-3p	ncRNA
miR-378f	ncRNA
miR-3908	ncRNA
miR-1253	ncRNA
miR-548ab	ncRNA
miR-5680	ncRNA
miR-302b-5p	ncRNA
miR-4307	ncRNA
miR-889-3p	ncRNA
miR-518c-5p	ncRNA
miR-143-5p	ncRNA
miR-3934-3p	ncRNA
miR-4642	ncRNA
miR-4727-3p	ncRNA
miR-568	ncRNA
miR-6084	ncRNA
miR-6516-5p	ncRNA
miR-4729	ncRNA
miR-4663	ncRNA
miR-6844	ncRNA
miR-5094	ncRNA
miR-106a-5p	ncRNA
miR-494-3p	ncRNA
miR-590-3p	ncRNA
miR-18a-5p	ncRNA
miR-410-3p	ncRNA
miR-361-5p	ncRNA
miR-7-5p	ncRNA
miR-519d-3p	ncRNA
miR-542-3p	ncRNA
miR-20b-5p	ncRNA
miR-506-3p	ncRNA
miR-192-5p	ncRNA
miR-519e-3p	ncRNA
miR-374a-5p	ncRNA
let-7b-5p	ncRNA
miR-4421	ncRNA
miR-183-5p	ncRNA
miR-4648	ncRNA
miR-4296	ncRNA
miR-2681-3p	ncRNA
ANCR	ncRNA
TUG1	ncRNA
miR-329-3p	ncRNA
miR-425-5p	ncRNA
miR-199a-5p	ncRNA
miR-2116-5p	ncRNA
miR-374b-5p	ncRNA
miR-300	ncRNA
miR-301a-3p	ncRNA
miR-505-3p	ncRNA
miR-320d	ncRNA
miR-148b-3p	ncRNA
miR-362-3p	ncRNA
miR-4782-5p	ncRNA
miR-504-5p	ncRNA
miR-3681-5p	ncRNA
miR-544b	ncRNA
miR-301b-3p	ncRNA
miR-146a-3p	ncRNA
miR-2277-3p	ncRNA
mir-3064	ncRNA
miR-937-3p	ncRNA
mir-4709	ncRNA
mir-4677	ncRNA
mir-4700	ncRNA
SNHG6	ncRNA
LINC00094	ncRNA
SNHG7	ncRNA
SNORD80	ncRNA
MAGI2-AS3	ncRNA
SNORD72	ncRNA
SNORD65	ncRNA
SNORD6	ncRNA
SNORA77	ncRNA
SNORD71	ncRNA
SNORD67	ncRNA
CIDECP	ncRNA
SNORD88A	ncRNA
GAS5	ncRNA
SNORD127	ncRNA
SNHG5	ncRNA
SNORD32A	ncRNA
SNORD19B	ncRNA
SNORD19	ncRNA
SNORD66	ncRNA
SNORD12	ncRNA
ZFAS1	ncRNA
SNORD35A	ncRNA
H19	ncRNA
SNORA26	ncRNA
SNORD33	ncRNA
SNORA3B	ncRNA
SNORD111	ncRNA
WDFY3-AS2	ncRNA
miR-591	ncRNA
miR-4784	ncRNA
let-7f-2-3p	ncRNA
miR-3194-5p	ncRNA
miR-4499	ncRNA
miR-499b-3p	ncRNA
miR-499a-3p	ncRNA
miR-6885-3p	ncRNA
miR-103b	ncRNA
miR-4760-5p	ncRNA
ANCR	ncRNA
miR-26b-5p	ncRNA
miR-6516-3p	ncRNA
miR-3616-5p	ncRNA
miR-6780a-3p	ncRNA
miR-452-3p	ncRNA
miR-130a-3p	ncRNA
miR-543	ncRNA
miR-30d-5p	ncRNA
miR-374b-5p	ncRNA
miR-302b-3p	ncRNA
miR-30c-5p	ncRNA
miR-29a-3p	ncRNA
miR-302d-3p	ncRNA
miR-301a-3p	ncRNA
miR-548i	ncRNA
miR-132-3p	ncRNA
miR-27b-3p	ncRNA
miR-26b-5p	ncRNA
miR-519d-3p	ncRNA
miR-520d-3p	ncRNA
miR-548au-5p	ncRNA
miR-875-5p	ncRNA
miR-548d-5p	ncRNA
miR-548o-5p	ncRNA
miR-548ap-5p	ncRNA
miR-548ab	ncRNA
miR-10a-5p	ncRNA
miR-199a-3p	ncRNA
TUG1	ncRNA
miR-340-5p	ncRNA
miR-93-5p	ncRNA
miR-302e	ncRNA
miR-590-3p	ncRNA
let-7d-5p	ncRNA
miR-520b	ncRNA
miR-302a-3p	ncRNA
miR-27a-3p	ncRNA
miR-488-3p	ncRNA
miR-509-3p	ncRNA
miR-190b	ncRNA
miR-200a-3p	ncRNA
miR-5009-5p	ncRNA
miR-4773	ncRNA
miR-181d-5p	ncRNA
miR-31-5p	ncRNA
miR-381-3p	ncRNA
miR-30e-5p	ncRNA
miR-494-3p	ncRNA
miR-1281	ncRNA
miR-6840-3p	ncRNA
miR-622	ncRNA
miR-190a-5p	ncRNA
miR-520c-3p	ncRNA
miR-329-3p	ncRNA
miR-372-3p	ncRNA
miR-224-5p	ncRNA
miR-548c-3p	ncRNA
miR-544a	ncRNA
miR-30b-5p	ncRNA
miR-1251-3p	ncRNA
miR-3622a-3p	ncRNA
miR-500b-3p	ncRNA
miR-3613-3p	ncRNA
miR-6514-3p	ncRNA
miR-4694-3p	ncRNA
miR-29c-3p	ncRNA
miR-4671-3p	ncRNA
miR-552-5p	ncRNA
miR-1287-3p	ncRNA
