# Supplementary material for: SCD leads to the development and progression of acute myocardial infarction through the AMPK signaling pathway
Source: BMC Cardiovasc Disord. 2021 Apr 20;21:197. doi: 10.1186/s12872-021-02011-8 (PMC8059031; doi:10.1186/s12872-021-02011-8)
Supplement: Supplementary file 4 — Additional file 4: Table S4. TF pivot that regulates module genes. [file 12872_2021_2011_MOESM4_ESM.xlsx]

## Sheet: ALL
TF pivot that regulates module genes
module	pivot	moduleLinks	Pvalue
m1	MECP2	3	0.00245153
m1	TCF7L2	3	0.00320727
m1	TEAD1	2	0.00642824
m1	KDM4B	2	0.00642824
m2	NR1H4	3	0.00177271
m2	NR5A2	2	0.0092583
m2	AR	5	0.00545017
m3	TFAP2A	6	0.00884003
m3	ZNF224	2	0.000645491
m3	NFKB1	17	0.00132587
m3	RELA	16	0.00328122
m3	SPI1	9	2.0277e-05
m3	STAT3	10	0.00292646
m3	SIRT1	6	0.00120912
m3	CEBPA	5	0.00902782
m4	RUNX3	4	0.000410389
m5	FLI1	2	0.00379512
m6	CREM	2	0.00548929
m6	NFKB1	5	0.00890197
m6	RELA	5	0.00865644
m6	ATF3	2	0.00224844
m6	IRF1	3	0.0014043
m6	JUN	4	0.00374236
m6	ATF2	2	0.0089098
m6	EGR1	3	0.006683
m6	STAT4	3	1.24196e-05

## Sheet: Count
行标签	计数项:module
NFKB1	2
RELA	2
JUN	1
AR	1
ATF2	1
ATF3	1
CEBPA	1
CREM	1
EGR1	1
FLI1	1
IRF1	1
KDM4B	1
MECP2	1
NR1H4	1
NR5A2	1
RUNX3	1
SIRT1	1
SPI1	1
STAT3	1
STAT4	1
TCF7L2	1
TEAD1	1
TFAP2A	1
ZNF224	1
(空白)

## Sheet: node
module	pivot
m1	MECP2
m1	TCF7L2
m1	TEAD1
m1	KDM4B
m2	NR1H4
m2	NR5A2
m2	AR
m3	TFAP2A
m3	ZNF224
m3	NFKB1
m3	RELA
m3	SPI1
m3	STAT3
m3	SIRT1
m3	CEBPA
m4	RUNX3
m5	FLI1
m6	CREM
m6	NFKB1
m6	RELA
m6	ATF3
m6	IRF1
m6	JUN
m6	ATF2
m6	EGR1
m6	STAT4

## Sheet: edge
node	type
m1	module
m2	module
m3	module
m4	module
m5	module
m6	module
MECP2	TF
TCF7L2	TF
TEAD1	TF
KDM4B	TF
NR1H4	TF
NR5A2	TF
AR	TF
TFAP2A	TF
ZNF224	TF
NFKB1	TF
RELA	TF
SPI1	TF
STAT3	TF
SIRT1	TF
CEBPA	TF
RUNX3	TF
FLI1	TF
CREM	TF
NFKB1	TF
RELA	TF
ATF3	TF
IRF1	TF
JUN	TF
ATF2	TF
EGR1	TF
STAT4	TF
